# Supplementary material for: Subtype-specific alternative splicing events in breast cancer identified by large-scale data analysis
Source: Sci Rep. 2024 Jun 19;14:14158. doi: 10.1038/s41598-024-65035-y (PMC11187070; doi:10.1038/s41598-024-65035-y)
Supplement: Supplementary file 2 — Supplementary Tables. [file 41598_2024_65035_MOESM2_ESM.xlsx]

## Sheet: s.table1
Supplementary Table 1. The number of AS events for each PSI values range
PSI values range
		0–1	0.1–0.9	0.2–0.8	0.3–0.7	0.4–0.6
	ES	52702	2088	1040	592	267
	A5	33751	1600	809	460	228
	A3	53112	1924	934	530	245
	MX	8596	3023	2360	1916	1196
	IR	36642	3305	1448	807	340

## Sheet: s.table2
Supplementary Table 2. Basal-specific ES events
Gene	Chr	Alt_region_coordinates	PSI_ave_Basal	PSI_ave_exceptBasal	PSI_ave_abs_diff	p
AACS	12	125587224:125587339	0.997169	0.998775	0.00160551	0.00329836
AACS	12	125621207:125621410	0.882438	0.904227	0.021789	0.0448092
ABI1	10	27044583:27044670	0.460122	0.524742	0.0646194	2.39e-05
ABI1	10	27047990:27048164	0.580029	0.656677	0.0766483	9.56e-07
ABI1	10	27047990:27048167	0.659929	0.715777	0.0558475	9.17e-05
ABI1	10	27047990:27048164	0.785115	0.873107	0.0879924	6.07e-13
ABI1	10	27047990:27048167	0.83038	0.911412	0.0810316	1.42e-17
ABI1	10	27052808:27052889	0.0034723	0.00104855	0.00242376	4.08e-06
ABI1	10	27052808:27052889	0.0081689	0.00388321	0.00428569	3.38e-08
ABI1	10	27060003:27060018	0.143346	0.251633	0.108288	7.66e-21
ABITRAM	9	111698587:111698717	0.960157	0.941668	0.0184882	2.3e-05
ACOX3	4	8384839:8390099	0.000580158	0.00159011	0.00100995	0.0380956
ACOX3	4	8389903:8390099	6.72e-05	0.00111383	0.00104663	0.0436208
AHI1	6	135622545:135623955	0.0843218	0.122676	0.0383541	0.000169487
AKAP8	19	15479877:15480035	0.107195	0.144289	0.0370941	7.95e-08
AKT2	19	40741796:40742011	0.999242	0.999874	0.00063269	0.0243361
AKT2	19	40741796:40742292	0.999131	0.999913	0.000781758	1.33e-08
AKT2	19	40742163:40742292	0.964053	0.981136	0.0170835	5.75e-12
AKT2	19	40771128:40771258	0.830451	0.868181	0.0377303	2.46e-09
ALAS1	3	52232687:52232864	0.158933	0.0920281	0.0669046	0
ALG13	X	110929364:110929402	0.0695893	0.0862918	0.0167025	0.000561516
ALKBH5	17	18098268:18098349	0.994234	0.997305	0.00307115	0.000191109
ANO10	3	43607144:43607219	0.975702	0.983346	0.00764459	0.005469
ANO10	3	43621844:43621964	0.978078	0.991714	0.0136365	1.38e-11
ANO10	3	43641875:43642073	0.940733	0.931055	0.00967845	0.00465456
ANTXR1	2	69408917:69409013	0.999321	0.99895	0.000371566	0.0360904
AP1M1	19	16313799:16313912	0.00540509	0.00380067	0.00160442	0.0171671
AP4B1	1	114438879:114439087	0.981328	0.967197	0.0141313	0.00440944
AP4B1	1	114443857:114444005	0.98961	0.979325	0.0102851	0.0318513
ARCN1	11	118468421:118468626	0.976034	0.981076	0.00504193	0.000448397
ARHGAP18	6	129905132:129905257	0.965453	0.978319	0.0128651	0.000378882
ARL5A	2	152668870:152668954	0.99178	0.996855	0.00507563	1.53e-07
ARSA	22	51065261:51065480	0.959134	0.987529	0.0283952	4.14e-12
ARSD	X	2843901:2843999	0.00308761	0.000762954	0.00232465	0.00303626
ASH1L	1	155311726:155311893	0.999529	0.998372	0.00115682	0.00359553
ATG5	6	106727535:106727698	0.998514	0.999264	0.000749524	0.035429
ATG5	6	106756238:106756366	0.772967	0.858608	0.0856413	5.14e-28
ATP5F1A	18	43666352:43666460	0.995833	0.998589	0.00275588	3.82e-20
ATRN	20	3584751:3584909	0.994251	0.996903	0.00265182	0.0490569
AUTS2	7	70233009:70233054	0.975049	0.989993	0.0149441	2.45e-11
B9D1	17	19261152:19261264	0.997865	0.998927	0.00106219	0.0260378
BABAM2	2	28115249:28115315	0.119077	0.0893448	0.0297318	3.73e-07
BABAM2	2	28456009:28456222	0.00857128	0.00270264	0.00586865	5.66e-12
BABAM2	2	28550140:28550314	0.112742	0.125476	0.0127337	0.000493363
BRD9	5	868721:868919	0.00479088	0.00142279	0.00336809	2.34e-07
BRD9	5	868721:869509	0.0358551	0.0234393	0.0124158	7.65e-07
BRD9	5	868721:869519	0.0253937	0.0143817	0.011012	5.55e-10
BRD9	5	881221:884185	0.983213	0.992087	0.00887465	2.03e-08
BRD9	5	883465:883565	0.0136562	0.00424275	0.0094135	7.93e-15
BRD9	5	883469:883565	0.00314702	0.00141451	0.00173251	0.00195326
BSDC1	1	32849430:32849598	0.984767	0.992547	0.00777975	4.49e-08
C1QB	1	22980500:22980653	0.0086164	0.010801	0.00218464	0.00335419
C2orf42	2	70379820:70380000	0.00380119	0.00902107	0.00521988	0.0089485
CADM1	11	115069125:115069158	0.262067	0.228004	0.0340626	0.00349
CADPS2	7	122000841:122000874	0.985899	0.979889	0.00600966	0.0193246
CAPZA2	7	116520120:116520201	0.00757822	0.00851547	0.000937253	0.0239077
CAPZA2	7	116546316:116546396	0.994691	0.996452	0.00176046	0.0215969
CASD1	7	94180649:94180790	0.997868	0.997107	0.000761231	0.00408289
CASD1	7	94181661:94181739	1	0.999149	0.000851425	0.0132777
CC2D1A	19	14028882:14029007	0.996031	0.99874	0.002709	8.66e-05
CC2D1A	19	14030630:14030764	0.984417	0.996248	0.0118319	1.6e-11
CC2D1A	19	14031562:14031735	0.998653	0.999893	0.0012403	9.15e-09
CC2D1A	19	14034145:14034268	0.999107	0.999886	0.000779068	2.02e-05
CC2D1B	1	52822672:52822798	0.924091	0.987089	0.0629976	2.63e-48
CCDC115	2	131097132:131097335	0.0584639	0.0855486	0.0270847	9.38e-13
CD320	19	8368738:8368972	0.998609	0.99956	0.000950935	1.43e-08
CDK5RAP2	9	123169289:123169526	0.651414	0.723804	0.0723898	1.77e-08
CDKAL1	6	21199321:21199390	0.00443717	0.0011813	0.00325587	6.8e-09
CDKAL1	6	21199321:21201123	0.013839	0.00843131	0.00540768	2.79e-05
CEP104	1	3753058:3753256	0.922819	0.942553	0.0197342	0.0135065
CHD3	17	7813745:7813909	0.978553	0.987067	0.00851422	0.00395784
CIZ1	9	130929817:130929954	0.00178222	0.0011813	0.000600919	0.0352441
CIZ1	9	130931684:130931798	0.999378	0.999905	0.00052711	1.28e-09
CIZ1	9	130931882:130931979	0.0027644	0.000836177	0.00192822	4.65e-08
CIZ1	9	130940647:130940769	0.986442	0.99185	0.00540815	2.49e-05
CIZ1	9	130942999:130943078	0.978244	0.994507	0.0162635	0.00235878
CIZ1	9	130942999:130943093	0.996643	0.999138	0.00249555	0.00498649
CIZ1	9	130947825:130948055	0.996917	0.999228	0.00231135	0.00237566
CIZ1	9	130950141:130950213	0.904563	0.879114	0.025449	0.000244316
CLSTN1	1	9797555:9797612	0.221487	0.167872	0.0536151	0.0206733
CLSTN1	1	9816538:9816568	0.0852254	0.129861	0.0446355	2.28e-10
CLUAP1	16	3558288:3558468	0.992099	0.98946	0.00263896	0.010844
COA8	14	104045707:104045828	0.0289931	0.0438585	0.0148653	5.51e-18
COG5	7	106897176:106897239	0.964374	0.974594	0.0102197	0.0402725
COG5	7	107013039:107013205	0.995175	0.998756	0.00358052	0.00134388
COMT	22	19950049:19950338	0.999138	0.999852	0.000713561	5.22e-08
COPS3	17	17158172:17158259	0.99593	0.997904	0.00197334	3.62e-05
COPS3	17	17165279:17165420	0.998002	0.999066	0.00106422	2.43e-06
COQ3	6	99823815:99824058	0.927949	0.888755	0.0391941	2.23e-07
CPSF4	7	99048324:99048418	0.988111	0.994998	0.00688694	1.9e-09
CPSF4	7	99053604:99053628	0.00648088	0.00201529	0.0044656	1.86e-12
CPSF7	11	61187393:61188045	0.978725	0.993781	0.0150558	1.32e-13
CPSF7	11	61187420:61188045	0.980439	0.995424	0.0149846	6.34e-15
CPSF7	11	61187941:61188045	0.954806	0.976944	0.0221381	1.13e-18
CREM	10	35437295:35437419	0.724083	0.79045	0.0663672	8.06e-10
CREM	10	35441207:35441308	0.0387925	0.0205442	0.0182483	2.31e-06
CRYZ	1	75172786:75172888	0.887328	0.911769	0.0244404	0.00361489
CRYZ	1	75184892:75185056	0.967706	0.983221	0.015515	1.48e-06
CRYZ	1	75196065:75196104	0.178236	0.131759	0.0464773	1.37e-07
CTSS	1	150720252:150720355	0.995957	0.996913	0.000956935	0.00586034
CUL1	7	148456395:148456446	0.964568	0.979098	0.0145295	9.1e-08
CXXC1	18	47812391:47812627	0.993673	0.985208	0.00846545	0.000383445
CXXC1	18	47813792:47813878	0.0314109	0.0671587	0.0357477	1.49e-12
CYB561A3	11	61123486:61123560	0.00381745	0.00633644	0.00251899	0.00938871
CYB561A3	11	61124001:61124200	0.997606	0.999591	0.00198518	0.000136769
D2HGDH	2	242689893:242689994	7.68e-05	0.0015524	0.0014756	0.0072914
D2HGDH	2	242689961:242689994	0.000354311	0.00341622	0.00306191	0.000416953
DCAF8	1	160194851:160194909	0.922349	0.951486	0.0291366	1.89e-16
DCTD	4	183837033:183837692	0.0626008	0.0360708	0.02653	2.26e-14
DCTD	4	183837033:183837692	0.0613079	0.0411653	0.0201426	0.00213289
DCTD	4	183837033:183838010	0.0311711	0.0183732	0.012798	0.000271496
DCTD	4	183837438:183837692	0.0531752	0.0230672	0.0301079	0
DCTD	4	183837438:183837692	0.0495496	0.0287123	0.0208373	9.37e-05
DCTD	4	183837571:183837692	0.0892488	0.0475424	0.0417064	0
DCTD	4	183837571:183837692	0.0718678	0.0510243	0.0208435	0.00222702
DCTD	4	183837571:183838010	0.0360944	0.0217189	0.0143755	5.38e-05
DCTD	4	183837825:183838010	0.0344831	0.021172	0.0133111	0.00020637
DCTN3	9	34616026:34616110	0.970575	0.977263	0.0066888	0.000244899
DDX18	2	118580328:118580421	0.0106452	0.00250908	0.00813609	0
DEAF1	11	646326:646555	0.012387	0.00321691	0.00917004	0
DECR1	8	91029351:91029554	0.908933	0.890431	0.0185016	2.12e-05
DERA	12	16064624:16064687	0.0110645	0.00525318	0.00581129	8.81e-10
DERL2	17	5383706:5383863	0.700512	0.736231	0.035719	0.0273886
DESI1	22	42001875:42001972	0.00126395	0.000268441	0.000995513	2.26e-14
DESI1	22	42001875:42003017	0.00482304	0.00117719	0.00364585	0
DGCR2	22	19035952:19036156	0.994813	0.997539	0.00272554	0.000160884
DGCR2	22	19039993:19040118	0.0169213	0.0255151	0.00859386	3.08e-05
DGCR2	22	19050714:19050791	0.987848	0.997791	0.00994275	4.99e-18
DHPS	19	12787921:12788210	0.982258	0.994948	0.0126895	1.79e-17
DHRS4	14	24435140:24435192	0.0147609	0.0209821	0.00622116	4.64e-06
DIS3L2	2	233195399:233195486	0.997615	0.999415	0.00180044	0.000682543
DIS3L2	2	233196379:233196636	0.00472067	0.0104116	0.00569094	0.00114046
DNAJC8	1	28536482:28536577	0.984453	0.987149	0.00269508	0.0314724
DNAJC8	1	28556641:28556763	0.0298668	0.0385605	0.00869373	1.14e-05
DNTTIP2	1	94338886:94338978	0.00776747	0.00320183	0.00456565	4.47e-12
DNTTIP2	1	94341200:94341339	0.992937	0.994482	0.00154497	0.00234241
DPH7	9	140468659:140468832	0.993851	0.998096	0.00424537	0.000890452
DPH7	9	140470760:140470854	0.274765	0.39559	0.120825	8.26e-14
DUSP16	12	12645348:12645494	0.00267594	0.0099172	0.00724126	1.01e-05
DYNC1I2	2	172563796:172563887	0.990632	0.994787	0.00415478	6.26e-09
DYNC1I2	2	172569276:172569336	0.0152314	0.171562	0.15633	1.73e-69
DYNC1I2	2	172582127:172582223	0.999313	0.99986	0.00054643	0.0179471
DYNC2I1	7	158727108:158727240	0.978513	0.969689	0.00882411	0.00967292
EBPL	13	50236001:50236063	0.0028358	0.000978903	0.0018569	5.96e-12
EBPL	13	50237192:50237331	0.906363	0.92613	0.0197666	9.24e-09
EBPL	13	50237192:50237331	0.395745	0.48618	0.0904357	3.86e-12
EBPL	13	50242632:50242705	0.00768251	0.00316696	0.00451555	0.0159877
EBPL	13	50260610:50260731	0.00752667	0.00615542	0.00137125	0.0331596
ECI2	6	4130412:4130483	0.00103896	0.00239773	0.00135877	9.02e-12
EED	11	85979497:85979603	0.949861	0.928141	0.0217202	7.72e-05
EED	11	85981124:85981199	0.0969804	0.116746	0.0197656	0.00155139
EI24	11	125447631:125447802	0.00250806	0.00153895	0.00096911	0.00226148
EIF3M	11	32608557:32608690	0.983749	0.994735	0.0109861	4.74e-16
EIF3M	11	32610557:32610681	0.988771	0.990301	0.00153019	0.0475764
EIF4ENIF1	22	31846274:31846346	0.974098	0.985727	0.0116291	0.000358615
EIF4H	7	73604576:73604636	0.176697	0.0842174	0.0924798	0
EMC1	1	19561623:19561746	0.972468	0.988972	0.0165045	4.48e-13
EMC1	1	19565288:19565351	0.979689	0.989583	0.00989402	0.00116687
EMC1	1	19570443:19570509	0.981163	0.992819	0.011656	2.69e-15
EML4	2	42531623:42531691	0.995657	0.996997	0.00134022	0.00125834
ENDOV	17	78395627:78395762	0.117886	0.235121	0.117234	1.86e-22
ENDOV	17	78397319:78397432	0.994445	0.997257	0.00281165	0.0168629
ENDOV	17	78401467:78401650	0.0127661	0.0289069	0.0161408	2.29e-09
ENDOV	17	78402395:78402460	0.947701	0.973883	0.0261823	1.41e-06
ENKD1	16	67697559:67697723	0.98508	0.993347	0.00826727	0.000112567
ENKD1	16	67697839:67699071	0.956201	0.991606	0.0354048	5.25e-17
ENKD1	16	67698898:67699071	0.847317	0.908208	0.0608909	3.55e-16
EPN2	17	19188932:19189103	0.00254583	0.0305893	0.0280435	2.94e-26
ERI1	8	8866541:8866720	0.00863196	0.00518328	0.00344867	0.00379183
FAF1	1	51072518:51072614	0.00258943	0.00149382	0.00109561	8.16e-05
FAHD2B	2	97751435:97751598	0.940421	0.969512	0.0290907	8.73e-08
FAHD2B	2	97755845:97756062	0.995394	0.998092	0.00269718	0.000196911
FAM193A	4	2709872:2709995	0.00698491	0.0102679	0.00328298	0.0130393
FAM3C	7	120991196:120991323	0.998992	0.9992	0.000208132	0.0266264
FCSK	16	70513082:70513306	0.997046	0.999541	0.00249495	2.93e-09
FIG4	6	110110000:110110116	0.00165934	0.00322655	0.00156721	0.0166948
FIS1	7	100887287:100887420	0.927342	0.965847	0.0385056	6.01e-38
FKBP1A	20	1351665:1351791	0.00108123	0.00138724	0.000306009	0.037116
FKBP1A	20	1356134:1356247	0.988325	0.984251	0.00407335	0.000188416
FLOT2	17	27215962:27216044	0.986552	0.994207	0.00765551	0.00021001
FNBP1L	1	94001888:94002047	0.00181126	0.00145852	0.000352743	0.0329726
FUNDC2	X	154279944:154280076	0.998971	0.999329	0.00035735	0.0299715
FURIN	15	91423323:91423503	0.995221	0.997361	0.00213986	0.0349537
FUZ	19	50312419:50312832	0.996756	0.999611	0.00285505	1.79e-08
FUZ	19	50312634:50312832	0.896889	0.979665	0.0827759	3.2e-28
FUZ	19	50315507:50315592	0.959456	0.98038	0.0209239	6.68e-08
GAS2L1	22	29706627:29706724	0.944927	0.976093	0.0311659	7.96e-20
GATD1	11	773521:773629	0.936664	0.953787	0.0171236	1.69e-05
GBP1	1	89530306:89530504	0.000420941	4.86e-05	0.000372341	1.92e-05
GBP1	1	89530383:89530450	0.00155117	0.000629848	0.000921324	2.76e-08
GBP1	1	89530383:89530504	0.00340153	0.000590853	0.00281067	1.22e-12
GCDH	19	13002300:13002336	0.968515	0.981936	0.0134203	0.000312463
GCDH	19	13004296:13004467	0.996451	0.999404	0.00295295	2.18e-06
GCDH	19	13007723:13007827	0.994649	0.998373	0.00372407	2.02e-08
GCDH	19	13008116:13008242	0.994402	0.99757	0.00316789	0.00990215
GNPTAB	12	102142878:102142969	0.993456	0.996705	0.00324945	0.00473582
GNPTAB	12	102151349:102151435	0.995647	0.998822	0.00317439	6.46e-09
GPBP1L1	1	46099160:46099319	0.997893	0.999555	0.00166225	7.67e-14
GPBP1L1	1	46123399:46123513	0.000575598	0.00023452	0.000341078	0.00952611
GPBP1L1	1	46124232:46124434	0.00149214	0.000657678	0.000834466	8.23e-05
GPBP1L1	1	46124339:46124434	0.00120706	0.000360496	0.000846561	0.00253885
GRHPR	9	37424841:37424972	0.928039	0.979058	0.0510192	2.38e-23
GRHPR	9	37428480:37428569	0.999333	0.999723	0.000389715	0.00374208
GSAP	7	76941157:76941257	0.966885	0.948855	0.0180292	0.000113525
GSTM3	1	110282454:110282530	0.94171	0.965072	0.0233617	1.29e-08
GSTZ1	14	77794254:77794380	0.84379	0.910118	0.0663282	1.6e-22
GTF2B	1	89352943:89353050	0.982781	0.990994	0.00821331	1.62e-05
HDAC3	5	141005579:141005638	0.968866	0.961969	0.00689712	0.00495446
HDAC3	5	141009250:141009306	0.993753	0.995516	0.00176306	0.0190196
HERC4	10	69699344:69699411	0.994577	0.990711	0.00386536	0.0330072
HEXA	15	72646031:72646078	0.976155	0.969737	0.00641764	0.000420715
HEXA	15	72654716:72654807	0.00499194	0.00687964	0.0018877	3.66e-05
HEXD	17	80385905:80386003	0.0388453	0.0588569	0.0200117	7.58e-06
HEXD	17	80399675:80399765	0.96287	0.989056	0.0261865	3.5e-14
HGSNAT	8	43013717:43013854	0.992901	0.998806	0.00590435	5.39e-08
HIF1A	14	62207222:62207345	0.988812	0.995081	0.00626904	4.13e-13
HIF1A	14	62207222:62207906	0.997574	0.998511	0.000937347	0.0420362
HIGD1A	3	42835648:42835767	0.967085	0.97729	0.010205	7.49e-09
HLA-DMB	6	32903118:32903154	0.822716	0.872395	0.0496781	4.42e-07
HMGCL	1	24143965:24144073	0.997526	0.996237	0.00128836	0.014062
HMGN4	6	26540128:26540254	0.0688224	0.0489444	0.0198779	0.0191295
HMGN4	6	26542905:26543206	0.00175246	0.000913473	0.000838984	0.000107571
HNRNPA1	12	54675169:54675286	0.99947	0.999809	0.000339102	1.18e-07
HNRNPA1	12	54676583:54676658	0.986098	0.997379	0.0112812	2.34e-23
HNRNPA1	12	54676583:54676658	0.971811	0.996131	0.0243195	2.85e-68
HNRNPLL	2	38793248:38793342	0.0125819	0.00441481	0.00816708	9.26e-08
HNRNPLL	2	38793250:38793342	0.00250135	0.000999034	0.00150231	1.95e-08
HS2ST1	1	87424122:87424190	0.00178553	0.000875169	0.000910365	0.0188491
ICE1	5	5476604:5476688	0.00148634	0.000271122	0.00121522	7.92e-08
IFI27L1	14	94554593:94554649	0.0188184	0.0131575	0.00566094	0.00842236
IFI27L1	14	94567084:94567117	0.967309	0.986566	0.0192569	5.2e-05
IFI27L1	14	94567084:94568321	0.96252	0.98978	0.0272599	5.58e-17
IFI27L1	14	94568159:94568321	0.944341	0.976503	0.0321624	1.41e-14
IFRD2	3	50326685:50327193	0.981543	0.998113	0.0165697	1.31e-44
IFRD2	3	50327818:50327903	0.979335	0.962048	0.0172868	1.41e-09
IFT27	22	37158947:37159057	0.984045	0.992116	0.00807149	0.00287041
IFT46	11	118428452:118428605	0.154923	0.190141	0.0352175	3.44e-10
ILRUN	6	34574331:34574681	0.992757	0.995009	0.00225148	0.016076
IMPA2	18	12008331:12008590	0.0109519	0.00801991	0.00293194	1.29e-11
IMPA2	18	12027765:12027816	0.0153192	0.00243123	0.0128879	0
IMPDH2	3	49062091:49062235	0.999507	0.999766	0.000259254	0.000395715
ING4	12	6761436:6761584	0.986163	0.994164	0.00800082	1.15e-12
ING4	12	6762395:6762562	0.953058	0.973566	0.0205079	7.32e-13
ING4	12	6764803:6765079	0.0462587	0.0365287	0.00972998	0.00340741
ING4	12	6766970:6767018	0.00325756	0.0015519	0.00170566	3.09e-09
IQCB1	3	121491403:121491560	0.91564	0.931708	0.0160677	0.000190246
IQCB1	3	121507130:121507279	0.886021	0.816736	0.0692857	0
IQCB1	3	121527762:121527856	0.930437	0.939916	0.00947916	0.0272023
IRF6	1	209975316:209975388	0.980723	0.991241	0.010518	1.33e-12
IRX3	16	54318408:54319525	0.990603	0.995595	0.00499248	1e-05
ITGB5	3	124492536:124492759	0.998641	0.998485	0.000156906	0.0178728
ITGB5	3	124527868:124528003	0.95631	0.961201	0.00489075	0.0361389
ITGB5	3	124538585:124538681	0.973579	0.98205	0.008471	0.00878247
ITGB5	3	124576078:124576160	0.0012136	0.00156031	0.000346711	0.000248443
IVNS1ABP	1	185275616:185275757	0.0923116	0.0799181	0.0123935	0.0195567
IVNS1ABP	1	185276145:185276794	0.99613	0.999506	0.00337619	1.88e-18
KCMF1	2	85241058:85241176	0.00695938	0.00593857	0.00102081	0.0156588
KCMF1	2	85255011:85255179	0.996276	0.996983	0.000707729	0.0108393
KCMF1	2	85262759:85262970	0.0119672	0.00609508	0.00587208	6.67e-12
KLC4	6	43039589:43039660	0.98085	0.989896	0.00904584	1.57e-07
LAMA5	20	60887943:60888066	0.992545	0.996098	0.00355266	0.00189953
LAMA5	20	60901732:60901816	0.995215	0.998573	0.00335863	0.000426352
LAMP2	X	119572930:119573148	0.0136445	0.0101895	0.00345496	0.000142647
LAMP2	X	119572970:119573148	0.0018577	0.000890542	0.000967155	2.66e-06
LCP1	13	46742597:46742729	0.00178949	0.000988534	0.000800956	0.026048
LRP10	14	23344563:23345581	0.995985	0.998724	0.00273881	7.62e-05
LRRC47	1	3701650:3701767	0.997861	0.999256	0.00139518	0.00174325
LRRC75B	22	24984646:24985233	0.327427	0.600429	0.273001	1.11e-37
LZTR1	22	21341792:21341872	0.951401	0.963296	0.0118943	0.00604664
LZTR1	22	21343077:21343161	0.994227	0.99777	0.00354273	4.79e-05
LZTR1	22	21349656:21349773	0.0409804	0.06922	0.0282396	2.95e-12
MAP2K4	17	12032810:12032901	0.00547761	0.00718635	0.00170874	0.00114074
MAP3K7	6	91228165:91228281	0.935724	0.963707	0.0279833	2.65e-11
MAP3K7	6	91278276:91278342	0.987206	0.99186	0.00465439	0.010573
MARCHF7	2	160602280:160602448	0.945844	0.955965	0.0101209	0.0414911
MED23	6	131913527:131913600	0.983032	0.995008	0.011976	1.25e-08
MED31	17	6553301:6553398	0.787784	0.896608	0.108823	1.17e-34
MEF2D	1	156446285:156446306	0.0868178	0.0622296	0.0245882	0
MEF2D	1	156450625:156450763	0.987859	0.996245	0.00838528	8.3e-09
MEF2D	1	156469223:156469352	0.0132771	0.00544806	0.00782904	6.37e-05
METTL8	2	172182551:172182658	0.948357	0.866596	0.0817601	0
MFF	2	228190746:228190832	0.0011825	0.000395818	0.000786679	0.000570623
MFF	2	228193393:228193505	0.859672	0.741068	0.118603	0
MFF	2	228193393:228194499	0.576667	0.306399	0.270268	0
MFF	2	228193393:228195562	0.805419	0.660074	0.145345	0
MFF	2	228194321:228194499	0.0816232	0.0468675	0.0347557	0
MFF	2	228211941:228212100	0.76433	0.862529	0.0981984	3.94e-34
MFF	2	228211941:228212100	0.0992149	0.16458	0.0653647	2.71e-33
MFF	2	228217229:228217289	0.202109	0.119638	0.082471	0
MFF	2	228211941:228212100	0.894901	0.947305	0.0524038	7.64e-14
MFF	2	228211941:228212100	0.56727	0.669717	0.102448	1.21e-11
MFF	2	228215651:228215684	0.00712064	0.00369137	0.00342928	3.6e-05
MFF	2	228217229:228217289	0.884538	0.824781	0.0597569	0
MGST3	1	165601467:165601511	0.00716052	0.00880856	0.00164804	0.0178503
MGST3	1	165619077:165619201	0.999612	0.999829	0.000216407	1.15e-05
MGST3	1	165620250:165620324	0.992288	0.995726	0.00343723	4.28e-15
MGST3	1	165623515:165623588	0.989972	0.993773	0.00380122	6.95e-07
MKRN2	3	12610373:12610502	0.947523	0.964083	0.0165599	0.000565852
MMS19	10	99226532:99226658	0.997161	0.999087	0.00192544	0.00746776
MMS19	10	99228008:99228861	0.965975	0.9873	0.0213255	2.39e-13
MOK	14	102698043:102698158	0.523725	0.603423	0.0796985	7.44e-10
MPHOSPH6	16	82182913:82183008	0.971515	0.97708	0.00556546	0.0168491
MPPE1	18	11884877:11886777	0.930669	0.975437	0.0447677	2.29e-10
MPPE1	18	11885674:11886777	0.947395	0.980066	0.0326702	1.72e-09
MPPE1	18	11886497:11886777	0.901746	0.937749	0.0360028	6.45e-05
MPPE1	18	11895183:11895276	0.00996409	0.0117289	0.00176479	0.0310313
MPPE1	18	11897524:11897619	0.0733235	0.118777	0.0454535	6.72e-10
MRPS18C	4	84379498:84379582	0.762215	0.821296	0.0590811	5.48e-11
MTCH1	6	36937814:36937890	0.999169	0.999931	0.000761451	3.45e-14
MTCH1	6	36938181:36938249	0.994579	0.998559	0.00397977	5.78e-13
MTCH1	6	36940427:36940572	0.999375	0.99985	0.00047479	5.14e-10
MTCH1	6	36940478:36940572	0.999641	0.999895	0.000253384	5.51e-10
MTCH1	6	36949363:36949448	0.989314	0.994734	0.00542065	1.02e-16
MTF2	1	93592788:93595005	0.97415	0.982121	0.00797075	0.00281679
MTOR	1	11177060:11177143	0.979151	0.973745	0.00540626	0.0450697
MTRES1	6	107351228:107351311	0.0632185	0.0458497	0.0173688	0.000445367
MTRES1	6	107361584:107361728	0.0237887	0.0145816	0.00920707	2.94e-06
MTSS2	16	70699368:70699443	0.963178	0.91946	0.0437178	6.11e-11
MTSS2	16	70699661:70700299	0.00980393	0.00149905	0.00830488	4.74e-11
MTSS2	16	70699661:70700515	0.00675795	0.000643958	0.00611399	5.74e-14
MTSS2	16	70700242:70700299	0.0354735	0.00898607	0.0264874	0
MTSS2	16	70700242:70700515	0.0216056	0.00398292	0.0176227	0
MTSS2	16	70700242:70702949	0.010992	0.00407124	0.00692077	1.55e-10
MTSS2	16	70702901:70702949	0.00460389	0.00153109	0.0030728	2.19e-05
MTSS2	16	70704606:70704700	0.000690935	5.6e-05	0.000634935	3.77e-09
MTSS2	16	70711694:70711802	0.985067	0.994244	0.00917761	3.99e-09
MTSS2	16	70713217:70713226	0.397614	0.287978	0.109636	0
MYBBP1A	17	4443642:4443779	0.977159	0.986457	0.00929802	7.58e-10
MYL6	12	56553281:56553406	0.0664854	0.119133	0.0526475	3.05e-17
MYL6	12	56553370:56553406	0.47635	0.615527	0.139177	2.77e-28
MYL6	12	56553370:56553514	0.978626	0.990609	0.0119824	1.5e-46
MYL6	12	56553406:56553514	0.604955	0.7672	0.162245	7.77e-39
MYL6	12	56554409:56554454	0.570085	0.476475	0.0936103	5.49e-11
NAB2	12	57487189:57487381	0.752959	0.903059	0.1501	3.15e-50
NADK	1	1685005:1685088	0.965087	0.986869	0.021782	2.25e-23
NADK	1	1685005:1685647	0.970012	0.992794	0.0227815	1.28e-26
NADK	1	1685489:1685647	0.943456	0.968947	0.0254915	3.58e-14
NADK	1	1686812:1686915	0.952511	0.981476	0.0289651	4.18e-14
NADK	1	1688177:1688321	0.0140361	0.00871205	0.00532405	0.000466338
NADK	1	1688217:1688321	0.0437391	0.0341222	0.00961688	0.00200928
NAXD	13	111277536:111277625	0.867488	0.935357	0.0678696	2.72e-23
NAXD	13	111279785:111279894	0.996229	0.999086	0.00285678	3.6e-05
NAXD	13	111287018:111287123	0.99771	0.999618	0.00190844	6.66e-06
NAXD	13	111289475:111289596	0.98056	0.992391	0.0118304	2.03e-05
NCKAP1	2	183817520:183817651	0.998773	0.999335	0.000561791	0.00343338
NCKIPSD	3	48716487:48716616	0.986283	0.994189	0.00790658	0.000972471
NCKIPSD	3	48716809:48716890	0.96508	0.979581	0.0145009	1.16e-06
NCOR2	12	124811954:124812163	0.00551353	0.024995	0.0194815	0.0277977
NCOR2	12	124811954:124812179	0.730469	0.81701	0.086541	1.24e-15
NCOR2	12	124825147:124825297	0.947047	0.973032	0.0259849	7.38e-16
NCOR2	12	124831109:124831396	0.984416	0.998655	0.0142393	3.12e-24
NCOR2	12	124839023:124839128	0.941393	0.963352	0.0219585	3.32e-06
NDUFA10	2	240951033:240954277	0.995511	0.99705	0.00153893	0.0100506
NDUFV1	11	67374769:67374795	0.00061726	0.000323341	0.000293919	0.000287729
NDUFV1	11	67375866:67375949	0.992645	0.996748	0.00410231	0.0151973
NDUFV1	11	67377851:67378041	0.998425	0.999532	0.00110746	5.68e-15
NDUFV1	11	67378873:67379040	0.999519	0.999955	0.000435685	3.67e-08
NDUFV1	11	67379367:67379449	0.988013	0.993333	0.00532077	3.83e-13
NEK11	3	130992321:130992418	0.82347	0.878065	0.0545949	1.13e-09
NEPRO	3	112736294:112736449	0.521773	0.583077	0.0613038	1.18e-06
NF2	22	30079008:30079053	0.738131	0.582961	0.155169	0
NFX1	9	33354083:33354185	0.983324	0.991466	0.00814153	0.00288679
NINL	20	25444648:25445687	0.00376454	0.00148922	0.00227532	0.00739004
NINL	20	25445158:25445687	0.00516571	0.000842357	0.00432335	8.81e-06
NIPSNAP2	7	56046042:56046088	0.969973	0.980115	0.010142	0.000517124
NIPSNAP2	7	56049902:56049973	0.960578	0.968786	0.00820772	0.00238523
NIPSNAP2	7	56059520:56059577	0.0076693	0.0110294	0.00336008	0.000530154
NQO2	6	3003902:3004023	0.0688143	0.0379776	0.0308366	1.32e-09
NQO2	6	3007049:3007169	0.0161207	0.00715665	0.00896402	4.07e-11
NQO2	6	3015763:3015877	0.864584	0.91147	0.046886	2.96e-08
NRF1	7	129384012:129384069	0.0211122	0.0152589	0.00585329	0.00701537
NSUN4	1	46812592:46812747	0.913396	0.94203	0.0286342	1.23e-06
NSUN6	10	18903388:18903542	0.99054	0.997051	0.00651148	6.51e-07
NT5C3B	17	39991839:39991894	0.0328599	0.0509838	0.0181239	1.85e-07
NT5C3B	17	39991839:39991934	0.0853394	0.151999	0.0666598	8.47e-26
NUB1	7	151049178:151049279	0.00668482	0.00340789	0.00327693	9.06e-09
NUB1	7	151065820:151065973	0.978674	0.990596	0.0119218	5.44e-09
NUB1	7	151071182:151071287	0.938612	0.968674	0.0300621	2.66e-19
NUB1	7	151071182:151071329	0.743361	0.874208	0.130848	3.05e-26
NUDCD3	7	44444038:44444182	0.997923	0.999442	0.00151983	0.00369761
NUDCD3	7	44525129:44525221	0.0238518	0.0146306	0.00922124	0.00217465
NUMA1	11	71716507:71716612	0.000580109	0.00642363	0.00584352	1.26e-10
NUMA1	11	71718971:71719110	0.00528472	0.00789887	0.00261415	2.01e-06
NUMA1	11	71723446:71723488	0.57038	0.418805	0.151576	0
NUMA1	11	71723940:71727306	0.997034	0.998997	0.00196301	0.000209427
NUMA1	11	71742233:71742338	0.000174825	0.00043628	0.000261455	0.0111772
NUMA1	11	71760464:71760581	0.00145505	0.00529518	0.00384013	0.000575455
NUMA1	11	71760464:71760585	0.113207	0.15433	0.0411223	1.07e-08
NUP160	11	47804624:47804750	0.996723	0.99727	0.000546809	0.0142538
NUP160	11	47823362:47823482	0.991886	0.994761	0.00287506	0.000815249
OARD1	6	41036579:41036692	0.758533	0.848178	0.0896452	5.62e-25
OAT	10	126100541:126100769	0.979403	0.984677	0.00527397	1.36e-07
OFD1	X	13769367:13769487	0.652555	0.602963	0.049592	2.28e-06
OFD1	X	13781863:13781974	0.721275	0.788731	0.067456	1.27e-13
OFD1	X	13785245:13785403	0.978604	0.955474	0.0231302	7.28e-11
OSCP1	1	36913413:36913488	0.00452386	0.0077999	0.00327604	7.34e-08
PAFAH1B2	11	117023156:117023244	0.973013	0.981812	0.00879891	0.00304992
PAXBP1	21	34115558:34115625	0.977582	0.968791	0.00879106	0.0134446
PDCD6	5	306716:306869	0.944029	0.980121	0.0360927	1.08e-25
PDCD6	5	306716:306875	0.985512	0.995011	0.00949866	1.08e-26
PDE4DIP	1	144906420:144906537	0.980317	0.989187	0.00887034	3.83e-07
PDS5B	13	33344788:33344899	0.644969	0.556332	0.0886371	2.19e-07
PDS5B	13	33344791:33344899	0.880502	0.828759	0.0517432	1.94e-12
PEF1	1	32098095:32098239	0.997608	0.999133	0.00152506	0.000131648
PGD	1	10463127:10463193	0.980234	0.983032	0.00279797	0.000892875
PGD	1	10479473:10479596	0.998747	0.999459	0.000712591	0.000229054
PGGHG	11	293829:293925	0.987851	0.996754	0.00890251	4.39e-05
PHB2	12	7076333:7076401	0.950386	0.974814	0.0244282	9.17e-12
PHB2	12	7077573:7077758	0.998297	0.999622	0.00132541	1.42e-21
PILRB	7	99950995:99951106	0.392618	0.49781	0.105192	2.03e-14
PILRB	7	99954372:99954506	0.980635	0.997138	0.0165027	4.72e-09
PITPNB	22	28269725:28269803	0.996296	0.997348	0.00105188	0.00843379
PKP4	2	159481389:159481939	0.988476	0.979952	0.00852437	8.88e-06
PKP4	2	159535092:159535166	0.919207	0.901636	0.017571	0.000104429
PLSCR1	3	146237952:146237967	0.00420403	0.00197493	0.0022291	1.76e-12
PLSCR1	3	146239330:146239840	0.971135	0.978104	0.00696911	0.0056793
PLSCR1	3	146246400:146246618	0.79557	0.782285	0.0132856	0.0306765
PLSCR1	3	146254326:146254352	0.814576	0.903152	0.0885762	1.03e-28
PLSCR1	3	146255782:146255831	0.0196042	0.0133674	0.00623684	8e-06
PLSCR1	3	146258920:146258967	0.00201138	0.000730143	0.00128123	4.18e-10
PMM1	22	41980284:41980376	0.950446	0.964802	0.0143566	1.07e-06
PNPLA4	X	7886848:7887025	0.000274346	0.00079676	0.000522414	0.0357185
POLG	15	89865972:89866133	0.974202	0.979082	0.00487935	0.0485893
POLG	15	89875448:89875605	0.0293346	0.0426935	0.0133589	0.0280885
POLL	10	103343264:103345235	0.997972	0.99534	0.00263225	0.0329493
POLL	10	103344358:103344676	0.979907	0.959133	0.0207741	0.000462274
POLR2E	19	1090906:1090987	0.990651	0.99837	0.00771864	6.14e-34
POLR2E	19	1092440:1092531	0	0.000629167	0.000629167	0.0144666
POLR2J3	7	102180052:102180173	0.998266	0.998804	0.000537366	0.0262834
POLR3H	22	41929525:41929691	0.014724	0.0286013	0.0138773	2.72e-15
POMT1	9	134382754:134382901	0.968725	0.979796	0.0110718	0.00390994
POMT1	9	134395466:134395580	0.989591	0.995364	0.00577248	0.000128227
PPIL3	2	201747064:201747158	0.699041	0.749044	0.0500038	0.000217784
PPP2R2D	10	133748397:133748510	0.0797122	0.13951	0.0597976	2.49e-20
PPP6R2	22	50857295:50857408	0.983044	0.992117	0.00907322	4.32e-05
PPP6R2	22	50882294:50882546	0.998125	0.999797	0.00167169	0.0001403
PREP	6	105770880:105770986	0.0308896	0.0134974	0.0173922	1.76e-06
PRKACA	19	14204439:14204604	0.970724	0.976131	0.00540694	0.00832107
PRKRA	2	179306336:179306431	0.988354	0.982782	0.00557189	0.00885644
PRMT7	16	68345944:68346079	0.578179	0.602909	0.0247298	0.0321037
PRMT7	16	68349799:68349977	0.929939	0.913892	0.0160468	0.0176085
PRMT7	16	68355328:68355365	0.887172	0.870382	0.0167899	0.0376388
PRMT7	16	68381113:68381197	0.968968	0.988036	0.019068	5.58e-16
PRMT7	16	68385292:68385717	0.0388864	0.0200376	0.0188488	2.01e-06
PRPF18	10	13633767:13633888	0.0939785	0.056758	0.0372205	1.15e-11
PRPF38B	1	109240431:109240639	0.0301182	0.0219967	0.00812155	0.0135101
PRPF40B	12	50028881:50029046	0.963453	0.992001	0.0285486	4.89e-11
PTER	10	16547018:16547159	0.899627	0.92302	0.0233935	3.25e-06
PTPN2	18	12830941:12831040	0.997603	0.998493	0.000890076	0.000119035
QDPR	4	17493854:17493963	0.857216	0.895734	0.0385176	6.67e-18
QTRT1	19	10818175:10818291	0.979962	0.993649	0.0136865	2.68e-17
QTRT1	19	10823228:10823304	0.992298	0.998422	0.00612464	3.2e-16
RALB	2	121038410:121038483	0.00844778	0.00980525	0.00135746	0.0154243
RARG	12	53607279:53607484	0.993036	0.996038	0.00300217	0.0160424
RARS2	6	88234274:88234370	0.995399	0.997549	0.00215018	0.000460348
RARS2	6	88258308:88258364	0.872385	0.90631	0.0339251	8.31e-10
RBM17	10	6139010:6139151	0.998471	0.998701	0.000230293	0.00103653
RBM17	10	6154552:6155031	0.00973842	0.00447598	0.00526244	1.45e-09
RBM17	10	6154557:6155031	0.00234336	0.000671851	0.00167151	7e-05
RBM25	14	73555077:73555182	0.00987345	0.013832	0.00395857	0.000726321
RBM25	14	73567008:73567070	0.0422079	0.0583704	0.0161624	7.34e-05
RBM3	X	48433948:48434471	0.722617	0.651172	0.0714446	0.000606595
RBM3	X	48434202:48434471	0.0312551	0.0205889	0.0106662	4.96e-08
RBM3	X	48434309:48434471	0.00273041	0.00155412	0.00117629	3.49e-07
RDH13	19	55559413:55559625	0.0260045	0.0637617	0.0377571	2.59e-17
RELA	11	65425757:65426293	0.984353	0.99408	0.00972728	1.64e-20
RELA	11	65426188:65426293	0.998986	0.999659	0.000672784	8.42e-05
RELA	11	65429157:65429306	0.997164	0.998818	0.00165418	1.33e-08
REPS1	6	139232412:139232508	0.994562	0.996001	0.00143889	0.00633005
REPS1	6	139233901:139234087	0.998952	0.999541	0.000589582	0.00105426
REPS1	6	139247537:139247615	0.145751	0.107553	0.0381981	4.8e-06
REPS1	6	139247537:139247618	0.62432	0.554693	0.0696274	1.75e-07
REPS1	6	139255361:139255463	0.0104427	0.0209604	0.0105177	2.97e-08
REPS1	6	139287835:139287919	0.00132508	0.000138794	0.00118629	0.000116867
RIOK1	6	7403049:7403130	0.998505	0.999244	0.000738917	0.00813327
RIOK1	6	7413121:7413175	0.998153	0.999451	0.00129807	8.03e-09
RIPK1	6	3083318:3083547	0.961169	0.975036	0.0138665	0.00165905
RNASEH2B	13	51528040:51528121	0.95154	0.971214	0.0196743	3.42e-06
RNASEH2B	13	51528040:51528121	0.00816476	0.0151193	0.00695452	0.0438326
RNASEH2B	13	51530493:51530557	0.00215449	0.000715479	0.00143901	0.00664174
RPA1	17	1747871:1747980	0.998745	0.999608	0.000863654	5.19e-06
RPA1	17	1782286:1782355	0.998812	0.999798	0.00098676	8.95e-10
RPF2	6	111310230:111310268	0.971266	0.976684	0.00541718	0.00962693
RPF2	6	111345385:111345530	0.999489	0.999608	0.000118617	0.0330323
RPL41	12	56510558:56510583	0.919297	0.882258	0.037039	0.000876212
RPLP0	12	120636356:120636434	0.20687	0.228811	0.0219411	0.000349883
RPLP0	12	120636356:120636437	0.248211	0.298086	0.0498749	4.03e-06
RPLP0	12	120636356:120636542	0.921656	0.943296	0.0216406	3.45e-06
RPLP0	12	120636356:120636542	0.86855	0.917628	0.0490772	0.000659877
RPLP0	12	120636356:120636573	0.0607989	0.0737439	0.012945	1.07e-06
RPLP0	12	120636356:120636573	0.986386	0.990574	0.00418881	0.00601439
RPLP0	12	120636656:120636803	0.995877	0.99858	0.00270258	6.08e-06
RPLP0	12	120638532:120638694	0.986315	0.993795	0.00747938	3.97e-08
RPS21	20	60962898:60962914	0.0296883	0.0177542	0.0119341	1.86e-05
RPS21	20	60962898:60962970	0.983057	0.981456	0.00160091	0.0445594
RPS21	20	60962907:60962914	0.00469344	0.00142548	0.00326796	0.000851753
RPS21	20	60962907:60962970	0.132202	0.0682976	0.0639039	0.016649
RRAGB	X	55777533:55777629	0.993011	0.996533	0.00352142	0.0397775
RWDD2B	21	30380081:30380628	0.934029	0.951721	0.0176929	0.00551588
RWDD2B	21	30380560:30380628	0.83395	0.765088	0.0688628	7.93e-15
RWDD2B	21	30381915:30382013	0.152004	0.114286	0.0377184	2.18e-06
RWDD2B	21	30381947:30382013	0.0455567	0.0244132	0.0211435	2.66e-11
S100A13	1	153592996:153593034	0.00147609	0.000431626	0.00104446	6e-11
SCUBE2	11	9043958:9044303	0.00105377	0.00310231	0.00204853	1.29e-18
SCUBE2	11	9045012:9045960	0.000885349	0.010249	0.00936361	3.81e-11
SCUBE2	11	9048910:9049108	0.972795	0.964802	0.00799275	3.56e-06
SEC11A	15	85213955:85214013	0.988956	0.991395	0.00243917	6.45e-05
SELENBP1	1	151338243:151338929	0.996859	0.999503	0.00264334	3.19e-05
SELENBP1	1	151338750:151338929	0.964704	0.986134	0.0214292	2.9e-14
SELENBP1	1	151341479:151341665	0.971407	0.983599	0.0121914	2.26e-12
SELENBP1	1	151341479:151342030	0.953614	0.990937	0.0373229	1.08e-23
SELENBP1	1	151341479:151342245	0.994805	0.999054	0.0042487	3.2e-06
SELENBP1	1	151341917:151342030	0.982959	0.992537	0.00957811	6.24e-05
SELENOF	1	87333735:87333785	0.915904	0.942018	0.0261146	7.51e-15
SELENOF	1	87346344:87346408	0.965933	0.96999	0.00405675	0.014259
SELENOF	1	87352838:87352879	0.00440506	0.005185	0.000779947	0.0216089
SELENOO	22	50650896:50651113	0.0127212	0.00580197	0.00691919	1.53e-05
SELENOW	19	48284546:48284645	0.998231	0.999207	0.000975447	1.05e-08
SELENOW	19	48286289:48286418	1.53e-05	6.66e-05	5.13e-05	0.0206835
SEMA4C	2	97532019:97532168	0.991332	0.996493	0.0051617	0.00138631
SENP6	6	76350399:76350420	0.536438	0.626884	0.0904455	9e-11
SENP6	6	76350402:76350420	0.558072	0.632586	0.0745135	4.09e-10
SENP6	6	76423228:76423297	0.998063	0.999327	0.00126385	2.56e-05
SERPINB1	6	2839568:2839700	0.00550459	0.00265013	0.00285446	0.000231332
SETD4	21	37417879:37418309	0.993965	0.998431	0.00446577	0.000161455
SETD4	21	37429681:37429775	0.0665044	0.10709	0.0405852	6.11e-10
SF1	11	64533422:64533627	0.101262	0.123802	0.0225393	1.34e-06
SF1	11	64534371:64534551	0.997102	0.994813	0.00228859	0.0013676
SF1	11	64534663:64534718	0.932189	0.983916	0.0517272	5.05e-24
SF1	11	64534663:64534723	0.991183	0.998266	0.00708235	1.2e-24
SFT2D1	6	166736344:166736374	0.992158	0.996887	0.00472893	2.4e-05
SGSH	17	78187602:78187684	0.978993	0.992898	0.0139053	1.84e-05
SGSH	17	78188831:78188937	0.942001	0.97596	0.0339587	1.74e-11
SH3YL1	2	221463:221728	0.0170319	0.00574809	0.0112838	5.74e-10
SH3YL1	2	224863:224920	0.402614	0.29861	0.104004	4.95e-13
SH3YL1	2	224867:224920	0.0851152	0.0551992	0.0299161	6.02e-08
SH3YL1	2	233100:233229	0.887019	0.902892	0.0158731	0.000410806
SH3YL1	2	244790:244984	0.00171159	0.000445049	0.00126654	0.00116354
SH3YL1	2	262630:263762	0.00885494	0.00238185	0.00647309	7.07e-14
SH3YL1	2	263210:263762	0.0050055	0.00153103	0.00347448	1.2e-12
SLC20A2	8	42286439:42286629	0.00139087	0.000552338	0.000838528	0.0277324
SLC44A2	19	10739347:10739417	0.000298809	6.21e-05	0.000236709	9.04e-10
SLC44A2	19	10742301:10742425	0.998504	0.99947	0.000965553	1.36e-09
SLC44A2	19	10742719:10742832	0.994034	0.997886	0.00385193	9.8e-13
SLC44A2	19	10746998:10747261	0.997925	0.999058	0.00113253	2.93e-05
SLC44A2	19	10753572:10753697	0.010477	0.0155368	0.00505976	1.56e-07
SLC5A6	2	27425680:27425748	0.99946	0.999238	0.000221359	0.0337974
SLC5A6	2	27431261:27431316	0.00780051	0.00536004	0.00244047	1.08e-05
SLC5A6	2	27431277:27431316	0.00591861	0.0022021	0.00371651	5.59e-10
SLC5A6	2	27431277:27431460	0.00123568	0.000154978	0.0010807	4.85e-06
SLC5A6	2	27431481:27431554	0.0220609	0.0100876	0.0119733	0
SMAD7	18	46468850:46468925	0.989017	0.994802	0.00578459	0.0033089
SMAGP	12	51645248:51645367	0.00452282	0.00368992	0.000832906	0.00219999
SMAGP	12	51647357:51647377	0.00668321	0.00494687	0.00173634	0.000179124
SMCHD1	18	2800520:2800738	0.0212286	0.0159026	0.00532596	0.00862571
SMU1	9	33053120:33053288	0.98509	0.991205	0.00611533	2.5e-05
SNAP23	15	42804030:42804101	0.997985	0.996717	0.00126741	0.00021211
SNAP23	15	42813811:42813906	0.00365721	0.0049039	0.00124669	0.000206323
SNAP23	15	42820459:42820618	0.967618	0.988548	0.0209305	1.22e-10
SNX17	2	27594135:27594210	0.994121	0.996199	0.00207762	0.00225035
SNX17	2	27599179:27599254	0.997009	0.997958	0.000949181	0.0137019
SNX7	1	99157090:99157255	0.991803	0.995689	0.0038854	1.71e-05
SNX7	1	99203792:99203945	0.836977	0.866816	0.0298395	4.01e-07
SP100	2	231305190:231305272	0.00430881	0.00697168	0.00266287	0.00431309
SPECC1L	22	24807555:24807672	0.97291	0.987177	0.0142666	8.97e-10
SPPL3	12	121204065:121204175	0.944785	0.974902	0.0301174	3.45e-19
SPPL3	12	121229271:121229360	0.979237	0.98893	0.00969345	0.000978424
SPRED2	2	65561248:65561399	0.00786154	0.0104176	0.00255603	0.000357969
SRBD1	2	45773455:45773499	0.0171666	0.00851254	0.00865404	0.0376388
SRPRA	11	126136081:126136173	0.99545	0.996973	0.00152345	0.00898044
SRSF11	1	70688448:70688481	0.0023681	0.00110384	0.00126426	8.09e-05
SRSF11	1	70696777:70697658	0.0468234	0.024418	0.0224053	7.53e-10
SRSF11	1	70697541:70697658	0.0627708	0.0518575	0.0109133	0.0411565
STC2	5	172751007:172751687	0.00201225	0.00661329	0.00460103	6.05e-10
STK24	13	99109421:99109558	0.995742	0.99779	0.00204856	1.8e-05
STPG1	1	24686813:24686932	0	0.00204209	0.00204209	0.0196643
SUGT1	13	53227180:53227238	0.974751	0.981335	0.00658376	0.000903332
SUGT1	13	53235609:53235705	0.239227	0.317468	0.0782403	2.26e-17
SUGT1	13	53235612:53235705	0.0582179	0.0838658	0.0256479	2.64e-08
SUGT1	13	53236783:53236837	0.998282	0.999443	0.00116181	4.93e-05
SUPT20H	13	37595584:37595739	0.960757	0.97078	0.0100227	0.0209229
SUPT20H	13	37600926:37600953	0.998979	0.999647	0.000668356	0.00752964
SYNCRIP	6	86346960:86347074	0.994455	0.999195	0.00473945	1.18e-27
SYNCRIP	6	86351009:86351169	0.770355	0.801541	0.0311864	1.36e-06
SYPL1	7	105733009:105733115	0.00848005	0.0117357	0.00325565	0.00289204
TAMM41	3	11849808:11850057	0.0178663	0.0264971	0.00863082	0.0378044
TAMM41	3	11868191:11868279	0.0410692	0.060372	0.0193028	6.22e-05
TBC1D23	3	100030676:100030721	0.555195	0.34195	0.213245	0
TBC1D8	2	101648729:101650220	0.974528	0.990871	0.0163429	0.000113345
TC2N	14	92258710:92258902	0.846816	0.901062	0.0542458	3.11e-20
TC2N	14	92264128:92264245	0.995945	0.994229	0.00171641	3.7e-05
TCEAL8	X	102509532:102509605	0.79692	0.820532	0.0236122	8.31e-06
TCF20	22	42564614:42564709	0.376438	0.308229	0.0682088	1.12e-06
TCF20	22	42565852:42565902	0.995522	0.998759	0.00323711	0.00196297
TEP1	14	20840891:20841016	0.767824	0.819298	0.0514746	1.29e-05
TFIP11	22	26907084:26907119	0.00975835	0.013652	0.0038937	0.038063
TFIP11	22	26907084:26907161	0.0503801	0.0594374	0.00905735	0.0165503
TGFBI	5	135396964:135397088	0.000112154	1.68e-06	0.000110474	3.26e-10
TGFBI	5	135396969:135397088	0.000169703	5.91e-06	0.000163793	1.3e-06
THADA	2	43783483:43783694	0.958545	0.970417	0.0118721	0.00180867
THNSL2	2	88484846:88484998	0.299969	0.499004	0.199036	1.32e-34
THUMPD2	2	39984387:39984508	0.414181	0.486647	0.0724666	6.44e-07
TIA1	2	70452459:70452525	0.0631343	0.114109	0.050975	3.01e-16
TIA1	2	70455475:70455594	0.0658679	0.129144	0.0632764	3.09e-18
TIA1	2	70455475:70456223	0.301347	0.385525	0.0841781	1.04e-05
TIGAR	12	4458984:4459062	0.987064	0.992177	0.00511319	0.0105401
TIMM23B	10	51374369:51374428	0.970748	0.980848	0.0100996	9.27e-05
TJAP1	6	43457636:43457766	0.00649837	0.0186724	0.0121741	0.000123577
TJAP1	6	43470325:43470355	0.00306427	0.00191969	0.00114458	0.000480001
TLK1	2	171938149:171938218	0.0767511	0.0871592	0.0104081	0.00546509
TM2D1	1	62152463:62152567	0.0165249	0.0204676	0.00394275	0.0308558
TM2D1	1	62152463:62152591	0.00112664	0.00542562	0.00429898	0.00456781
TM2D1	1	62152463:62152593	0.130479	0.198547	0.0680685	2.95e-30
TM2D1	1	62160368:62160442	0.969582	0.961935	0.00764725	0.0104279
TMEM11	17	21111704:21111852	0.00474999	0.00226775	0.00248224	0.0488005
TMEM11	17	21114248:21114540	0.381674	0.345047	0.0366276	0.00141367
TMEM126A	11	85361292:85361385	0.901614	0.92376	0.0221456	9.19e-05
TMEM126B	11	85340175:85340306	0.0845331	0.0650057	0.0195274	0.000249494
TMEM126B	11	85340175:85342360	0.101776	0.0719175	0.0298583	1.53e-06
TMEM126B	11	85342188:85342360	0.374524	0.406716	0.0321913	0.00214731
TMEM14C	6	10726139:10726241	0.998275	0.99917	0.000895646	5.94e-06
TMEM14C	6	10728872:10728960	0.988969	0.991133	0.00216444	0.000362566
TMEM248	7	66392628:66392764	0.027828	0.0172963	0.0105318	0.04483
TMEM248	7	66415938:66416122	0.994841	0.995938	0.00109689	0.0294072
TMEM39A	3	119153608:119153729	0.988029	0.992793	0.00476436	0.000202733
TMEM39A	3	119154601:119154782	0.036126	0.0633021	0.0271762	5.74e-12
TMEM39A	3	119156434:119156496	0.0281835	0.0096114	0.0185721	0
TMEM39A	3	119171293:119171377	0.961816	0.974481	0.0126658	0.000269173
TMEM50B	21	34809189:34809299	0.442013	0.477535	0.035522	0.00790247
TMEM50B	21	34828310:34828404	0.0219323	0.0168711	0.00506113	0.0208696
TMEM59	1	54514322:54514355	0.00198021	0.00111898	0.000861228	1.5e-06
TMEM63A	1	226036192:226036255	0.984487	0.996253	0.0117661	3.3e-27
TMEM63A	1	226041329:226041492	0.99819	0.999421	0.00123121	0.0121715
TMEM63A	1	226044352:226044439	0.974342	0.983449	0.00910726	3.86e-10
TMEM63A	1	226050470:226050551	0.99303	0.997526	0.00449574	0.00258843
TOLLIP	11	1316874:1317024	0.918557	0.957668	0.0391106	1.61e-09
TP53	17	7578176:7578289	0.992936	0.993878	0.000941563	0.0494825
TPD52L1	6	125574862:125574901	0.881319	0.807495	0.0738237	0
TPD52L1	6	125574862:125574901	0.321615	0.206954	0.114661	0
TPD52L1	6	125578243:125578304	0.0836076	0.100566	0.0169588	2.96e-05
TPD52L1	6	125578243:125578304	0.612438	0.662213	0.0497754	2.93e-07
TPP2	13	103303708:103303747	0.143411	0.169142	0.0257306	4.09e-07
TSC22D2	3	150140835:150140907	0.0597538	0.0986206	0.0388668	2.75e-13
TSC22D2	3	150155984:150156141	0.0497858	0.0606412	0.0108555	0.0236694
TTC17	11	43457713:43457884	0.919942	0.952968	0.0330253	4.97e-18
TTC3	21	38523119:38523184	0.98786	0.996996	0.00913646	2.76e-10
TTC3	21	38529462:38529516	0.109307	0.158094	0.0487871	2.32e-19
TTC3	21	38530432:38530453	0.00832717	0.00345944	0.00486773	0.010449
TTC3	21	38530432:38530505	0.0375918	0.0205784	0.0170135	1.22e-08
TTC3	21	38537851:38538917	0.99738	0.99855	0.00117009	0.0127458
TTC3	21	38570182:38570326	0.990596	0.992415	0.00181854	0.00516792
TXN2	22	36872779:36872903	0.945915	0.950704	0.00478928	0.00612962
UBA3	3	69105762:69105844	0.994903	0.999528	0.00462519	9.17e-08
UBA3	3	69124580:69124661	0.978785	0.984373	0.00558875	0.00639236
UBE2G2	21	46221198:46221313	0.0236101	0.00973685	0.0138733	0
UBOX5	20	3095950:3096112	0.468445	0.623162	0.154717	5.04e-30
UBR2	6	42633146:42633250	0.98641	0.977378	0.0090315	0.00340363
UBR2	6	42650792:42650849	0.995612	0.998064	0.00245105	9.72e-06
UCK2	1	165854378:165854616	0.00860122	0.00701993	0.00158129	0.00121744
UCK2	1	165865426:165865569	0.985597	0.990596	0.00499875	2.48e-08
UCK2	1	165875157:165875206	0.99367	0.99537	0.00170057	1.65e-06
UFM1	13	38924333:38924364	0.00282669	0.000920702	0.00190599	1.89e-06
UFM1	13	38932229:38932269	0.984729	0.992582	0.00785274	0.000104609
UIMC1	5	176346170:176346252	0.0185555	0.0322877	0.0137322	1.92e-09
UIMC1	5	176395555:176396292	0.890408	0.847888	0.04252	4.51e-06
USP3	15	63821212:63821365	0.131998	0.105369	0.0266293	0.00213605
USP3	15	63880731:63880775	0.00442187	0.000438069	0.0039838	0.00014079
USP48	1	22013683:22013732	0.996193	0.998045	0.00185161	0.00341678
USP48	1	22027990:22028095	0.997784	0.999618	0.00183428	3.01e-12
USP54	10	75264607:75264748	0.552842	0.501172	0.0516701	0.00011102
UXT	X	47516581:47516689	0.994091	0.997183	0.00309183	2.35e-11
UXT	X	47516603:47516689	0.911546	0.954064	0.0425184	3.6e-11
VAC14	16	70726723:70726874	0.998197	0.998691	0.000493613	0.0209192
VAPA	18	9944920:9945055	0.0430705	0.0467484	0.00367794	0.0390306
VAPA	18	9950391:9950565	0.9991	0.999582	0.000481421	0.000525548
VIPAS39	14	77894712:77894817	0.982393	0.988429	0.00603547	0.0435972
VPS37A	8	17141981:17142125	0.986782	0.979827	0.00695506	0.00154305
WDR33	2	128471156:128471595	0.950708	0.925436	0.0252717	7.15e-05
WDR33	2	128528351:128528578	0.986613	0.990516	0.00390303	0.000491717
WDR43	2	29152923:29153015	0.0148469	0.012621	0.00222586	0.00563885
WDR43	2	29158386:29158473	0.998402	0.998427	2.4957e-05	0.011383
WDR43	2	29158386:29160860	0.999139	0.999584	0.000444483	0.00128131
WDR6	3	49046359:49046457	0.0123341	0.0159061	0.00357201	0.00612941
WDR70	5	37740972:37741033	0.00125426	0.000390196	0.000864061	0.000569948
WWC1	5	167812215:167812419	0.993241	0.996537	0.0032956	0.0166948
WWC1	5	167868686:167868839	0.990011	0.994429	0.00441796	0.001556
YEATS2	3	183521043:183521123	0.954991	0.9767	0.021709	7.85e-09
YY1	14	100742826:100742985	0.998071	0.998508	0.000437685	0.0206563
ZC3H18	16	88653949:88654021	0.293616	0.245386	0.0482307	2.29e-06
ZC3H18	16	88677675:88677944	0.986913	0.968975	0.0179377	9.81e-05
ZFR	5	32397324:32397444	0.996423	0.997887	0.00146409	0.00474609
ZMYM2	13	20633869:20633944	0.00608539	0.00246239	0.00362299	0.000458065
ZMYND11	10	243850:243945	0.00203073	0.00690758	0.00487685	5.15e-10
ZMYND11	10	267134:267296	0.79113	0.813801	0.0226708	0.000925492
ZNF317	19	9265892:9266129	0.00367177	0.000927097	0.00274467	2.32e-05
ZNF317	19	9268655:9268751	0.823576	0.914332	0.0907555	1.56e-21
ZNF33A	10	38304894:38304973	0.0185105	0.00288718	0.0156234	0
ZNF33A	10	38304894:38304988	0.0185148	0.00279347	0.0157213	0
ZNF33A	10	38304897:38304973	0.00235531	0.000216038	0.00213927	1.29e-05
ZNF33A	10	38314275:38314339	0.0477667	0.070151	0.0223843	0.000137719
ZNF33A	10	38323205:38323328	0.0598458	0.0254444	0.0344013	2.26e-14
ZNF33A	10	38323253:38323328	0.0732139	0.0472229	0.0259909	4.17e-07
ZNF451	6	57018658:57018845	0.967514	0.949348	0.0181659	1.7e-07
ZNF821	16	71895678:71895845	0.767844	0.824801	0.0569564	1.11e-09
ZNF875	19	37849442:37849563	0.00452104	0.00901973	0.00449868	7.33e-05
ZNF875	19	37850327:37850448	0.0485564	0.0707729	0.0222164	2.47e-07
ZNHIT6	1	86123529:86123654	0.946078	0.972378	0.0262998	6.98e-07

## Sheet: s.table3
Supplementary Table 3. LumA-specific ES events
Gene	Chr	Alt_region_coordinates	PSI_ave_LumA	PSI_ave_exceptLumA	PSI_ave_abs_diff	p
ABI1	10	27044583:27044670	0.526705	0.499424	0.0272815	0.0245341
ABI1	10	27047990:27048164	0.679684	0.605555	0.0741289	3.45e-10
ABI1	10	27047990:27048167	0.738052	0.672641	0.0654114	1.68e-10
ABI1	10	27047990:27048167	0.921825	0.871415	0.0504101	6.59e-14
ABI1	10	27060003:27060018	0.257758	0.20622	0.0515375	6.8e-12
ACD	16	67692622:67692719	0.998703	0.996888	0.00181438	0.0262048
ALG13	X	110929364:110929402	0.0900071	0.0764353	0.0135718	2.86e-05
ALG14	1	95530421:95530573	0.998946	0.997321	0.00162404	0.0400186
ANKZF1	2	220099547:220100307	0.999816	0.99949	0.000326973	0.0314559
ANO10	3	43592963:43593080	0.0108278	0.0135987	0.00277081	0.0253221
ANO10	3	43618183:43618753	0.98735	0.984456	0.00289386	0.0153823
AP1M1	19	16345009:16345085	0.999888	0.999095	0.000793599	0.000129424
AP2A2	11	981197:981299	0.995441	0.99682	0.00137944	0.0162379
AP2A2	11	993283:993381	0.999438	0.998612	0.000825423	0.0115123
AP4B1	1	114438879:114439087	0.963561	0.976039	0.0124778	0.000567749
ARSA	22	51064581:51064706	0.998636	0.997228	0.0014073	0.0417543
ATG5	6	106756238:106756366	0.868147	0.817998	0.0501498	0
BABAM2	2	28115249:28115315	0.08676	0.102793	0.016033	0.00157353
BABAM2	2	28456009:28456222	0.00185969	0.00569094	0.00383125	2.71e-14
BABAM2	2	28532948:28533020	0.125775	0.114385	0.01139	0.00195512
BABAM2	2	28550140:28550314	0.132665	0.113469	0.0191963	1.95e-08
BAP1	3	52439125:52439310	0.998176	0.99639	0.0017853	0.0227578
BRD9	5	868721:869519	0.0118137	0.0210025	0.0091888	1.82e-11
BRD9	5	869359:869509	0.0226022	0.0302548	0.00765255	0.000173977
BRD9	5	869359:869519	0.0165192	0.0219585	0.00543927	6.08e-08
BRPF1	3	9785907:9786192	0.755011	0.7816	0.0265892	0.000151136
C12orf75	12	105759584:105759620	0.943834	0.9285	0.015334	0.010963
C1QA	1	22964102:22964272	0.915731	0.928502	0.0127714	0.0136644
CADM1	11	115069125:115069158	0.216773	0.251906	0.0351328	0.000126138
CADPS2	7	122000841:122000874	0.986781	0.97429	0.0124908	0.000291268
CADPS2	7	122076413:122076434	0.0989019	0.123883	0.0249816	4.31e-06
CBWD6	9	42713912:42714042	0.979137	0.960636	0.0185015	3.71e-06
CC2D1A	19	14037329:14037403	0.995024	0.990933	0.00409076	0.0131621
CCDC115	2	131097132:131097335	0.0890487	0.072203	0.0168458	2.35e-09
CDC26	9	116033086:116033217	0.000414622	0.00127609	0.000861469	0.0245631
CDK5RAP2	9	123169289:123169526	0.729343	0.692095	0.0372482	0.00304054
CEP104	1	3753058:3753256	0.949055	0.928824	0.0202308	0.000271119
CHD3	17	7797732:7797926	0.982505	0.989149	0.00664401	1.61e-06
CHD3	17	7803213:7803351	0.999972	0.99966	0.000312134	0.0367264
CHD3	17	7813745:7813909	0.989021	0.982004	0.00701613	7.56e-05
CIZ1	9	130931901:130932050	0.000587396	0.00132438	0.000736985	3.11e-05
CIZ1	9	130950141:130950213	0.894445	0.872609	0.021836	0.00382284
CLSTN1	1	9797555:9797612	0.182649	0.17199	0.0106593	9.03e-05
CLSTN1	1	9816538:9816568	0.140334	0.103163	0.0371704	2.78e-14
COA8	14	104045707:104045828	0.0454041	0.036895	0.0085091	1.63e-10
COPS3	17	17150793:17150874	0.985174	0.982015	0.00315858	0.00183323
COQ6	14	74422153:74422212	0.929385	0.938349	0.00896313	0.000942927
COQ6	14	74426117:74426225	0.955873	0.94081	0.0150626	9.55e-06
CPSF7	11	61172589:61172610	0.00016443	0	0.00016443	0.0154078
CPSF7	11	61188525:61188602	0.0302947	0.026975	0.00331969	0.0244674
CREBBP	16	3788559:3788673	0.996891	0.994575	0.00231565	0.0362623
CREBZF	11	85374222:85374337	0.0491046	0.0666417	0.0175372	0.00228338
CREM	10	35437295:35437419	0.801952	0.755492	0.04646	1.29e-07
CRYZ	1	75196065:75196104	0.129056	0.151208	0.0221518	0.00350247
CUL1	7	148456395:148456446	0.980527	0.972384	0.00814326	4.49e-05
CXXC1	18	47811694:47811721	0.971872	0.962122	0.00974932	0.0129221
CXXC1	18	47812391:47812627	0.982943	0.990618	0.00767521	9.93e-06
D2HGDH	2	242704574:242704616	0.01124	0.00474807	0.00649196	6.7e-06
DDX39B	6	31506923:31507051	0.997218	0.996323	0.000894581	0.00107729
DDX51	12	132626042:132626151	0.999433	0.997485	0.00194826	0.00250717
DECR1	8	91029351:91029554	0.88023	0.907599	0.0273688	1.6e-14
DERL2	17	5384615:5384709	0.968227	0.96479	0.00343687	0.0272303
DERL2	17	5388470:5388536	0.995293	0.998549	0.00325671	7.08e-05
DGCR2	22	19039993:19040118	0.0270634	0.0208012	0.00626223	0.000316654
DHPS	19	12787921:12788025	0.935413	0.906663	0.02875	0
DIS3L2	2	233198549:233198697	0.997854	0.993916	0.00393749	0.00326444
DNAJC8	1	28536482:28536577	0.988119	0.985171	0.00294833	0.00711952
DNAJC8	1	28556641:28556763	0.0400144	0.0339212	0.00609319	0.000180266
DNTTIP2	1	94338886:94338978	0.00296361	0.0050958	0.00213219	1.82e-05
DNTTIP2	1	94341200:94341339	0.994565	0.993838	0.000727052	0.0073515
DPH5	1	101490864:101491022	0.895636	0.917061	0.0214251	3.78e-07
DPH7	9	140459344:140459410	0.915246	0.895302	0.0199448	1.7e-06
DPH7	9	140470760:140470854	0.410169	0.337808	0.072361	4.16e-09
DSTN	20	17577293:17577435	0.000157548	0.000313544	0.000155996	0.000100415
DSTN	20	17585754:17585860	0	0	0	6.64e-231
DUSP11	2	73994287:73994334	0.981893	0.976108	0.00578418	0.0165007
DYNC1I2	2	172569276:172569336	0.183981	0.102182	0.0817997	0
EBPL	13	50237192:50237331	0.501457	0.437377	0.0640801	6.81e-10
EBPL	13	50243912:50243982	0.817545	0.836183	0.0186384	0.000130394
EI24	11	125439999:125440086	0.0551243	0.0638157	0.00869136	0.0217058
EI24	11	125451106:125451218	0.977005	0.971373	0.00563191	0.000685368
EIF4H	7	73601940:73602128	0.998907	0.997966	0.000940772	0.000526253
EPN2	17	19188932:19189103	0.0360355	0.0148777	0.0211578	0
FBXO4	5	41939542:41939718	0.872887	0.839679	0.0332082	1.88e-06
FKBP1A	20	1356134:1356247	0.983176	0.986834	0.00365796	7.17e-06
FLOT2	17	27211242:27211333	0.927911	0.939485	0.0115747	4.81e-06
FLOT2	17	27212874:27212965	0.0424862	0.0367386	0.00574764	0.0163699
FNBP1L	1	93988444:93988648	0.00206271	0.0047437	0.00268099	0.00546649
FUZ	19	50310826:50311148	0.0110082	0.00765827	0.00334994	1.43e-05
FUZ	19	50310826:50311416	0.034765	0.0257625	0.00900255	1e-07
FUZ	19	50311371:50311416	0.0846822	0.0713984	0.0132838	2.7e-06
FUZ	19	50315507:50315592	0.984191	0.968775	0.0154158	2.05e-07
FUZ	19	50315507:50315993	0.999	0.997168	0.0018321	0.0169338
FUZ	19	50315871:50315993	0.959017	0.938938	0.0200789	0.000187996
GATD1	11	773521:773629	0.954266	0.947115	0.00715058	0.0315133
GBA2	9	35738228:35738371	0.975595	0.965799	0.00979582	0.0221646
GBA2	9	35740522:35740625	0.994283	0.991041	0.00324148	0.0465248
GSTM3	1	110282454:110282530	0.967381	0.954506	0.0128747	5.41e-08
GSTZ1	14	77791212:77791264	0.962354	0.951518	0.0108357	0.0141422
HEXA	15	72640026:72640099	0.985611	0.989107	0.00349543	0.00173632
HEXA	15	72654716:72654807	0.00685646	0.00622111	0.00063535	0.00431916
HGSNAT	8	43051572:43051659	0.0304178	0.0440745	0.0136567	0.00366551
HGSNAT	8	43051572:43051683	0.0681991	0.0932343	0.0250352	8.31e-07
HGSNAT	8	43052982:43053095	0.994218	0.992165	0.00205251	0.0316253
HIF1A	14	62207222:62207345	0.995952	0.991901	0.00405081	7.33e-12
HIF1A	14	62207472:62207906	0.998659	0.998692	3.3267e-05	0.00420517
HIGD1A	3	42835648:42835767	0.977806	0.973073	0.00473228	0.000949824
HLA-DMB	6	32903118:32903154	0.886242	0.840209	0.0460327	5.75e-09
HMGCL	1	24140679:24140828	0.994981	0.996168	0.00118665	0.030927
HSCB	22	29147228:29147276	0.989636	0.984978	0.00465786	0.00893695
HSD17B14	19	49334924:49335016	0.801574	0.835663	0.0340884	1.62e-05
ICE1	5	5474782:5474861	0.00030926	0.00124911	0.000939846	0.00039693
ICE1	5	5474782:5475000	0.00200712	0.00326905	0.00126193	0.00593704
IFI27L1	14	94561095:94561245	0.00521615	0.00664387	0.00142772	0.0117929
IFRD2	3	50326685:50327059	0.991757	0.984904	0.00685343	2.29e-06
IFRD2	3	50326685:50327193	0.998706	0.991584	0.00712155	1.44e-14
IFRD2	3	50327818:50327903	0.957978	0.972661	0.0146824	9.3e-13
IFT27	22	37162181:37162241	0.98877	0.979342	0.00942789	2.73e-09
IFT46	11	118416123:118416209	0.993892	0.994505	0.000613576	0.00384461
IFT46	11	118428452:118428605	0.199123	0.168388	0.0307346	2.18e-11
IFT74	9	26982283:26982397	0.00219884	0.00077634	0.0014225	0.0103388
IKBIP	12	99028073:99028191	0.777476	0.796167	0.0186903	0.00257161
IL13RA1	X	117880916:117881055	0.979774	0.974181	0.00559236	0.00318993
IMPA2	18	12021700:12021821	0.000330775	0.000342816	1.2041e-05	0.0437585
ING4	12	6762395:6762562	0.973534	0.966253	0.00728124	4.07e-06
IQCB1	3	121507130:121507279	0.813612	0.84491	0.0312989	2.16e-06
IQCB1	3	121527762:121527856	0.944565	0.931855	0.0127094	0.00476092
ITGAE	17	3626581:3626677	0.172938	0.209223	0.0362847	0.00695704
ITGB5	3	124483237:124483404	0.999843	0.999454	0.000389122	0.010023
ITGB5	3	124491262:124491336	0.00369773	0.00309955	0.000598181	0.0005931
ITGB5	3	124491262:124491669	0.00443598	0.00342918	0.0010068	5.94e-05
ITGB5	3	124527868:124528003	0.965195	0.955288	0.00990645	4.75e-13
ITGBL1	13	102344934:102345051	0.99607	0.995979	9.1866e-05	0.0111645
KDM5A	12	395291:395373	0.174184	0.193588	0.0194035	0.00174752
KLHDC4	16	87798671:87798946	0.00621619	0.0097491	0.00353292	0.000729964
KRIT1	7	91870062:91870172	0	0.000881996	0.000881996	0.0114802
LAMA5	20	60894498:60894625	0.0287449	0.0221768	0.00656814	0.00406114
LRRC75B	22	24984646:24985233	0.605025	0.507993	0.0970316	4.68e-09
LZTR1	22	21349656:21349773	0.0735393	0.0546072	0.0189321	9.53e-08
MAP3K1	5	56183204:56183347	0.997834	0.999206	0.00137228	0.041964
MAP3K7	6	91228165:91228281	0.967703	0.949417	0.0182861	9.17e-08
MAP3K7	6	91254270:91254351	0.706454	0.627835	0.0786194	1.72e-05
MARCHF7	2	160602280:160602448	0.958024	0.950279	0.00774457	0.00254055
MARCHF7	2	160621136:160621185	0.934998	0.923989	0.0110091	0.0445089
MATR3	5	138651385:138651427	0.980551	0.977666	0.00288492	0.0460187
MED12	X	70351399:70351471	0.999878	0.998931	0.000947559	0.00688055
MEF2D	1	156446285:156446306	0.0527889	0.0808528	0.0280639	4.59e-15
METTL8	2	172182551:172182658	0.854841	0.90802	0.0531784	6.68e-22
MFF	2	228193393:228194499	0.28741	0.423053	0.135643	1.25e-20
MFF	2	228211941:228212100	0.1739	0.131367	0.0425333	0
MFF	2	228217229:228217289	0.111491	0.157811	0.0463204	1.3e-17
MFF	2	228217229:228217289	0.817311	0.853997	0.0366858	2.61e-13
MFSD14A	1	100534028:100534142	0.991779	0.989156	0.00262275	0.0184446
MGMT	10	131334504:131334641	0.989842	0.984352	0.00548996	8.55e-05
MMS19	10	99221252:99221379	0.942566	0.951257	0.00869022	0.00268416
MOK	14	102698043:102698158	0.607149	0.572414	0.0347351	0.00148044
MPHOSPH6	16	82182913:82183008	0.979316	0.972777	0.00653905	0.000285068
MPHOSPH6	16	82195816:82195918	0.00189316	0.00300074	0.00110757	0.00392313
MPPE1	18	11886711:11886777	0.803506	0.786377	0.0171292	0.0431077
MT1F	16	56692586:56692652	0.997532	0.99578	0.00175236	0.012283
MTCH1	6	36937076:36937190	3.86e-05	0.000157107	0.000118507	0.00548982
MTCH1	6	36945409:36945467	0.999921	0.999663	0.000258344	7.51e-05
MTCH1	6	36949363:36949448	0.995006	0.992497	0.00250979	2.31e-08
MTF2	1	93586105:93586229	0.969894	0.982594	0.0126998	8.86e-06
MTO1	6	74181182:74181280	0.0489626	0.0411572	0.00780544	0.00760012
MTO1	6	74190015:74190090	0.0251175	0.0217205	0.00339701	0.0400085
MTRES1	6	107351228:107351311	0.0389098	0.0592041	0.0202943	4.75e-08
MTSS2	16	70698500:70698666	0.999571	0.99804	0.00153101	0.000304262
MTSS2	16	70699368:70699443	0.903578	0.950773	0.0471944	8.78e-20
MTSS2	16	70713217:70713226	0.286022	0.330513	0.0444914	4.15e-05
MYBBP1A	17	4443642:4443779	0.986439	0.983133	0.00330582	0.00110795
MYL6	12	56553281:56553406	0.128846	0.0903206	0.0385257	6.59e-14
MYL6	12	56553370:56553514	0.991328	0.985541	0.0057873	0
MYL6	12	56553406:56553514	0.781188	0.694422	0.0867664	0
MYL6	12	56554409:56554454	0.472104	0.514777	0.0426726	0.000113389
MYO1B	2	192265474:192265561	0.33512	0.368335	0.033215	0.0232096
MYO1B	2	192267357:192267444	0.288446	0.259967	0.0284791	1.19e-05
NAB2	12	57487189:57487381	0.920294	0.830679	0.089615	0
NADK	1	1685005:1685088	0.989163	0.97664	0.0125233	0
NADK	1	1685005:1685647	0.99494	0.982399	0.012541	0
NADK	1	1686812:1686915	0.982529	0.969969	0.0125594	3.44e-07
NADK	1	1688217:1688321	0.0317988	0.0399901	0.00819129	0.00040595
NCOR2	12	124839023:124839128	0.971197	0.947487	0.0237109	1.54e-09
NCOR2	12	124858958:124859009	0.365659	0.402286	0.0366273	0.000606086
NCOR2	12	124941651:124941708	0.907616	0.893991	0.0136255	0.00344109
NEPRO	3	112728344:112728431	0.00130127	0.00224673	0.000945459	0.000173776
NF2	22	30079008:30079053	0.556072	0.666468	0.110396	3e-29
NIPSNAP2	7	56046042:56046088	0.982556	0.973957	0.0085985	7.24e-08
NIPSNAP2	7	56047455:56047579	0.00388772	0.00328303	0.000604689	0.0207614
NIPSNAP2	7	56049902:56049973	0.969731	0.964849	0.00488172	0.00188367
NPIPA5	16	15458719:15458789	0.248925	0.293871	0.0449462	3.18e-08
NQO2	6	3003902:3004023	0.0313889	0.0557681	0.0243792	1.67e-08
NQO2	6	3007049:3007169	0.00627414	0.0112928	0.00501861	1.47e-06
NSUN4	1	46812592:46812747	0.942771	0.930939	0.0118321	0.00484401
NUB1	7	151071182:151071287	0.969998	0.956521	0.0134778	2.17e-06
NUDCD3	7	44525129:44525221	0.0128691	0.019703	0.00683394	0.0002731
NUMA1	11	71723244:71723488	0.0636823	0.0405845	0.0230979	1.62e-10
NUMA1	11	71723446:71723488	0.414083	0.478185	0.0641023	6.74e-11
NUMA1	11	71723940:71727306	0.997062	0.991072	0.0059904	0.000184047
NUMA1	11	71779541:71779663	0.0079018	0.0061536	0.0017482	0.00600138
NUP42	7	23236791:23236849	0.00575354	0.0074619	0.00170836	0.0098829
NUP42	7	23236791:23236866	0.0144484	0.0186701	0.00422172	0.00123147
OARD1	6	41036579:41036692	0.865984	0.79788	0.0681043	0
OARD1	6	41039334:41039414	0.99932	0.99784	0.00148028	0.0258869
OFD1	X	13771486:13773361	0.969699	0.978664	0.00896505	0.0101054
OFD1	X	13781863:13781974	0.790949	0.762124	0.0288251	0.00039429
OS9	12	58113881:58114046	0.638548	0.576095	0.0624528	0
OSCP1	1	36913413:36913488	0.0078438	0.006645	0.0011988	0.00565092
PAXBP1	21	34115558:34115625	0.965604	0.975251	0.00964673	0.00764891
PDCD2	6	170889089:170889193	0.943766	0.949572	0.00580562	0.00202378
PDCD6	5	272825:272887	0.984317	0.979797	0.00451948	0.000425634
PDE4DIP	1	144906420:144906537	0.991546	0.983546	0.0080002	5.4e-07
PDS5B	13	33344788:33344899	0.554598	0.588382	0.0337845	0.0117938
PDS5B	13	33344791:33344899	0.827287	0.848825	0.0215381	5.97e-05
PEF1	1	32098759:32098915	0.999461	0.998851	0.000609369	0.00691122
PGD	1	10460449:10460629	0.996165	0.9948	0.00136493	0.000459808
PHACTR4	1	28816285:28816406	0.00273551	0.00605737	0.00332186	3.62e-06
PILRB	7	99950832:99951635	0.979571	0.970917	0.0086541	0.0331078
PILRB	7	99950995:99951106	0.520081	0.43577	0.0843109	0
PILRB	7	99952186:99952240	0.0449979	0.0316889	0.013309	2.91e-05
PKP4	2	159525662:159525814	0.00614604	0.0096824	0.00353636	0.00624792
PKP4	2	159533250:159533379	0.205469	0.231826	0.0263569	0.000173551
PLSCR1	3	146246400:146246618	0.773199	0.796505	0.0233061	4.71e-05
PLSCR1	3	146254326:146254352	0.922545	0.850819	0.071726	0
PLSCR1	3	146255782:146258967	0.00251092	0.00376258	0.00125165	3.8e-05
POLG	15	89864355:89864491	0.989649	0.982718	0.00693126	0.000636709
POLL	10	103344358:103344676	0.956653	0.968794	0.0121414	0.00270119
POLR3H	22	41929525:41929691	0.0289737	0.0232461	0.00572756	3.75e-05
POMT2	14	77753575:77753614	0.0185017	0.0343356	0.0158339	0.000473644
POP5	12	121017576:121017726	0.790698	0.813242	0.0225443	5.37e-05
PPP1R13B	14	104204030:104204197	0.967714	0.955572	0.0121417	0.0037762
PPP1R13B	14	104210948:104211053	0.0702047	0.0653164	0.00488832	0.0118272
PPP2R2D	10	133748397:133748510	0.151676	0.105463	0.0462136	0
PPP4R1	18	9562919:9563044	0.157919	0.146955	0.0109641	0.00396937
PPP6R2	22	50875416:50875497	0.725223	0.676593	0.0486305	8.86e-09
PRKACA	19	14218159:14218221	0.999135	0.997977	0.00115778	0.0229742
PRKRA	2	179314968:179315138	0.993082	0.986374	0.0067073	2.44e-07
PRMT7	16	68349799:68349977	0.904536	0.929214	0.0246783	1.17e-06
PRPF18	10	13633767:13633888	0.0537925	0.0731319	0.0193394	3.92e-06
PRPF38B	1	109240568:109240639	0.066833	0.0790453	0.0122123	0.00464295
QDPR	4	17489758:17489876	0.000315857	0.000220113	9.5744e-05	0.00163949
QDPR	4	17489758:17491024	0.000465849	0.000305967	0.000159882	2.13e-05
QDPR	4	17510893:17510986	0.928418	0.917472	0.010946	0.00682707
QRSL1	6	107087975:107088081	0.00879514	0.0130703	0.00427521	1.97e-06
RARG	12	53607279:53607484	0.996434	0.994543	0.00189102	0.0407918
RBM17	10	6154774:6155031	0.000202412	0.000854843	0.000652431	0.011727
RBM25	14	73567008:73567070	0.0651774	0.0455874	0.0195901	2.11e-09
RBM3	X	48433948:48434471	0.641789	0.686604	0.0448158	0.00887023
RBM3	X	48434202:48434471	0.0200864	0.0249578	0.00487141	2.31e-05
RBM3	X	48434309:48434471	0.00147417	0.0020613	0.00058713	1.02e-05
RELA	11	65425757:65426293	0.994854	0.989799	0.00505468	4.43e-12
REPS1	6	139247537:139247615	0.0973026	0.132007	0.0347045	1e-08
REPS1	6	139247537:139247618	0.536535	0.598711	0.0621754	1.68e-10
RNASEH2B	13	51528040:51528121	0.973301	0.962047	0.011254	0.00133052
RPL41	12	56510558:56510583	0.863566	0.914599	0.051033	5.12e-09
RPL41	12	56510972:56510995	0.972329	0.966001	0.00632726	1.18e-05
RPL41	12	56510977:56510995	0.565265	0.496897	0.0683673	2.66e-13
RPL41	12	56510981:56510995	0.474492	0.422362	0.0521298	1.55e-06
RPLP0	12	120638521:120638634	0.982179	0.950677	0.031501	1.54e-12
RPLP0	12	120638532:120638634	0.999675	0.999159	0.000515913	3.7e-10
RPLP0	12	120638532:120638694	0.995052	0.989809	0.0052427	1.82e-08
RPSA	3	39452244:39452490	0.999371	0.999176	0.000195354	0.0403152
RRAGB	X	55777533:55777629	0.99735	0.994463	0.0028869	0.00253581
RRAGB	X	55781500:55781639	0.0168775	0.030233	0.0133555	0.00199335
RWDD2B	21	30380560:30380628	0.75907	0.795996	0.0369261	2.65e-07
S100A13	1	153597779:153597817	0.00390528	0.00286357	0.00104171	4.61e-06
S100A13	1	153597779:153597917	0.00400946	0.00247415	0.00153531	1.66e-08
SAP18	13	21719230:21719423	0.00305139	0.00436466	0.00131327	0.000634934
SCUBE2	11	9043958:9044303	0.00309071	0.00256995	0.000520754	7.83e-14
SCUBE2	11	9044105:9044303	0.000999012	0.00103462	3.5603e-05	1.71e-05
SCUBE2	11	9045012:9045960	0.0111196	0.00665227	0.00446737	7.67e-07
SCUBE2	11	9045385:9045960	0.000274254	0.00012562	0.000148634	0.000320428
SCUBE2	11	9045435:9045960	0.000559624	0.000571249	1.1625e-05	0.000463633
SEC11A	15	85223162:85223200	0.00386092	0.00270251	0.0011584	7.7e-07
SEC11A	15	85223943:85224063	0.970676	0.967752	0.00292396	0.0032052
SEC11A	15	85230855:85231005	0.982157	0.984161	0.00200367	0.000259364
SEC63	6	108197767:108197866	0.977182	0.978346	0.00116444	0.0325702
SELENBP1	1	151339491:151339651	0.0121655	0.0100228	0.00214266	0.000264367
SELENBP1	1	151341479:151341665	0.984962	0.977815	0.0071464	3.74e-10
SELENOF	1	87333735:87333785	0.948104	0.926263	0.0218411	0
SELENOF	1	87346344:87346408	0.971982	0.966492	0.00548973	0.000887016
SELENOW	19	48283376:48283388	0	0	0	3.97e-231
SENP6	6	76350399:76350420	0.645382	0.576255	0.0691268	1.19e-12
SENP6	6	76350402:76350420	0.651265	0.587277	0.0639879	3.45e-13
SETD4	21	37429681:37429775	0.113456	0.0858269	0.0276293	3.83e-08
SH3BGR	21	40871748:40871841	0.928318	0.909845	0.0184734	0.00321966
SH3YL1	2	233100:233229	0.912307	0.887466	0.0248413	3.64e-11
SH3YL1	2	260084:262786	0.00747868	0.0111288	0.00365017	0.00714036
SH3YL1	2	262630:262786	0.00657702	0.0111159	0.00453888	0.0011342
SIKE1	1	115322730:115322836	0.817835	0.831729	0.0138946	0.0374972
SLC44A2	19	10745838:10746191	0.997686	0.997194	0.000492306	0.0156596
SLC5A6	2	27423865:27423981	0.999966	0.999473	0.000492431	0.00010828
SLC5A6	2	27424217:27424321	0.998754	0.997646	0.0011077	5.52e-09
SLC5A6	2	27429350:27429402	0.960071	0.955635	0.00443527	0.0366576
SLC66A3	2	11312876:11312950	0.0113732	0.0175197	0.00614651	0.00139535
SMAP1	6	71501391:71501472	0.074196	0.105536	0.0313403	2.49e-08
SMAP1	6	71508359:71508440	0.989361	0.984771	0.00459039	0.00158291
SMAP1	6	71567624:71567932	0.999489	0.998524	0.000964793	0.00175352
SMU1	9	33071737:33071890	0.990202	0.986301	0.00390024	0.00231552
SNAP23	15	42813811:42814212	0	0.000232778	0.000232778	0.018682
SP100	2	231282305:231282380	0.854875	0.865987	0.0111124	0.0139967
SP100	2	231328781:231328865	0.976906	0.971108	0.00579874	0.0101476
SPIN1	9	91077410:91077664	0.903887	0.880655	0.023232	3.33e-08
SRSF11	1	70696777:70696886	0.00274091	0.00503724	0.00229633	8.49e-06
SRSF11	1	70696777:70697658	0.0234242	0.0335969	0.0101727	0.00140014
STK24	13	99118292:99118422	2.62e-05	0.00012314	9.694e-05	0.00903324
SUPT20H	13	37584688:37584792	0.271755	0.314141	0.0423862	1.15e-08
SUPT20H	13	37599456:37599574	0.916946	0.940328	0.0233817	7.87e-08
TAMM41	3	11868191:11868279	0.0648669	0.0488383	0.0160286	5.02e-05
TBC1D23	3	100030676:100030721	0.346739	0.41323	0.0664905	4.8e-05
THNSL2	2	88484846:88484998	0.534475	0.388893	0.145582	0
THUMPD1	16	20749409:20749591	0.0138564	0.0108034	0.00305297	0.00845338
TIA1	2	70455475:70455594	0.131803	0.103289	0.0285139	2.74e-06
TIA1	2	70455475:70456223	0.410264	0.330782	0.0794816	4.4e-07
TIA1	2	70456190:70456223	0.742139	0.709936	0.0322028	0.00113328
TLK1	2	171879381:171879639	0.0200053	0.0251177	0.00511242	0.00357203
TLK1	2	171902683:171902872	0.980233	0.973345	0.0068886	0.000827022
TMEM126B	11	85340175:85340247	0.00367522	0.00663685	0.00296164	0.00486947
TMEM126B	11	85340175:85340306	0.0476209	0.0662356	0.0186146	4.07e-08
TMEM126B	11	85340175:85342360	0.0636388	0.0910968	0.027458	8.53e-11
TMEM126B	11	85342188:85342360	0.414181	0.387462	0.0267196	0.00771278
TMEM14C	6	10724802:10724866	0.995398	0.993792	0.00160597	0.000718576
TMEM14C	6	10728872:10728960	0.991313	0.990167	0.0011451	0.011031
TMEM248	7	66387135:66387233	0.0242349	0.0312627	0.00702777	0.0120356
TMEM50B	21	34809189:34809299	0.492138	0.449784	0.0423537	1.97e-05
TMEM63A	1	226036597:226036713	0.998561	0.996903	0.00165787	0.0182649
TMEM63A	1	226044352:226044439	0.98226	0.981384	0.000876703	0.0113284
TMEM63A	1	226066919:226067110	0.994451	0.990006	0.00444559	0.0140585
TNFSF13	17	7463162:7463210	0.95572	0.9368	0.0189197	5.35e-14
TPD52L1	6	125574862:125574901	0.800093	0.841923	0.04183	1.39e-09
TPD52L1	6	125574862:125574901	0.196896	0.258785	0.0618899	3.37e-17
TRMT61B	2	29073937:29074164	0.948686	0.932524	0.0161614	0.000302399
TSC22D2	3	150140835:150140907	0.104136	0.0789936	0.0251421	2.87e-10
TTC17	11	43457713:43457884	0.955398	0.93853	0.0168685	7.8e-13
TTC3	21	38508162:38508264	0.00327572	0.0021005	0.00117522	0.0214131
TTC3	21	38529462:38529516	0.165526	0.133034	0.0324922	3.77e-13
TTC3	21	38564412:38564514	0.988058	0.983698	0.00435995	0.0455069
UBA3	3	69129262:69129304	0.696406	0.716417	0.0200109	0.00527193
UBE2Q2	15	76152218:76152323	0.832146	0.809021	0.0231255	3.29e-05
UBOX5	20	3095950:3096112	0.65254	0.539105	0.113434	0
UBR2	6	42633146:42633250	0.975791	0.982238	0.00644725	0.00548263
UCK2	1	165872418:165872516	0.98877	0.988074	0.000695426	0.0203245
UIMC1	5	176395555:176396707	0.865373	0.832898	0.0324745	0.000127231
USP54	10	75264607:75264748	0.494848	0.525913	0.0310657	0.00441059
VPS37A	8	17133905:17133976	1	0.999729	0.000271299	0.00454383
WWC1	5	167838633:167839134	0.0118419	0.0182676	0.00642572	0.000512518
YEATS2	3	183521043:183521123	0.975453	0.969953	0.00550037	0.025408
YY1	14	100742279:100742411	0.000195717	0.000453439	0.000257722	0.00418675
ZC3H18	16	88653949:88654021	0.228688	0.279771	0.0510825	9.88e-12
ZCCHC7	9	37127091:37127260	7.65e-05	0.000716792	0.000640292	0.00181057
ZMYND11	10	243850:243945	0.00759105	0.00448286	0.00310818	3.11e-07
ZMYND11	10	267134:267296	0.820103	0.799223	0.0208797	0.000731241
ZNF317	19	9268655:9268751	0.932108	0.863288	0.0688202	0
ZNF496	1	247472740:247472833	0.00554468	0.00847091	0.00292623	0.00813618
ZNF496	1	247473380:247473537	0.00013941	0.000525215	0.000385805	0.0148196
ZNF821	16	71895678:71895845	0.834574	0.794219	0.0403557	1.34e-07
ZSWIM8	10	75559768:75559928	0.999402	0.998612	0.00078965	0.0137442
ZSWIM8	10	75559768:75559952	0.998188	0.996549	0.00163871	0.0149894

## Sheet: s.table4
Supplementary Table 4. LumB-specific ES events
Gene	Chr	Alt_region_coordinates	PSI_ave_LumB	PSI_ave_exceptLumB	PSI_ave_abs_diff	p
ACD	16	67693131:67693322	0.977589	0.988144	0.0105549	0.00247117
ACOX3	4	8375287:8375355	0.697886	0.658346	0.0395404	0.0009378
AKAP9	7	91715541:91715730	0.963897	0.974486	0.010589	0.00191131
ALAS1	3	52232687:52232864	0.113997	0.101386	0.0126113	0.0309729
ALG13	X	110929364:110929402	0.0742247	0.0856518	0.0114271	0.0140188
C12orf75	12	105759584:105759620	0.903683	0.944336	0.0406523	8.72e-09
CADM1	11	115069125:115069158	0.265802	0.226333	0.0394695	0.00522623
CADPS2	7	122000841:122000874	0.968833	0.983811	0.0149779	0.000343527
CADPS2	7	122019421:122019496	0.989334	0.992186	0.00285266	0.0466785
CADPS2	7	122033249:122033369	0.0126109	0.0159816	0.00337068	0.0222434
CDC26	9	116036839:116036905	0.0034267	0.00166958	0.00175712	0.0230018
CDK5RAP2	9	123205897:123206020	0.97335	0.977415	0.00406546	0.00135373
CDK5RAP2	9	123215733:123216151	0.969529	0.977617	0.00808782	0.0029813
CHD3	17	7810918:7811020	0.60948	0.685934	0.0764539	4.77e-06
CHD3	17	7814164:7814291	0.996353	0.990983	0.00536987	5.98e-05
CIZ1	9	130950141:130950213	0.853451	0.891234	0.0377837	5.75e-06
CIZ1	9	130952607:130952723	0.99739	0.994277	0.00311316	0.0370112
CLPX	15	65444767:65444874	0.996827	0.998023	0.00119627	0.0251142
CLSTN1	1	9797555:9797612	0.117292	0.192257	0.0749649	1.09e-14
CLSTN1	1	9816538:9816568	0.0959089	0.128557	0.0326478	8.48e-06
COMT	22	19954686:19955144	0.00182228	0.00114578	0.000676501	0.0156505
COQ3	6	99823815:99824058	0.865859	0.903249	0.0373904	6.06e-06
COQ6	14	74422153:74422212	0.947729	0.930284	0.0174451	0.00537491
COQ6	14	74426117:74426225	0.935279	0.951794	0.0165148	0.000348814
CPSF7	11	61188525:61188599	0.0229613	0.0183816	0.00457973	0.0119067
CPSF7	11	61188525:61188602	0.0335468	0.0274328	0.00611391	0.00478305
CPSF7	11	61188663:61188729	0.0273018	0.0227326	0.00456916	0.00981862
CYB561A3	11	61125204:61125300	0.966606	0.950206	0.0164002	0.00183495
DECR1	8	91029351:91029554	0.90986	0.889683	0.0201766	0.000320846
DERA	12	16111121:16111269	0.870336	0.896191	0.0258549	0.00336951
DERL2	17	5381167:5381319	0.018324	0.0235875	0.00526341	0.0222115
DGCR2	22	19028570:19028807	0.992399	0.994404	0.0020044	0.0420529
DHRS4	14	24435491:24435626	0.977623	0.971268	0.00635413	0.0364038
DPH5	1	101458192:101458296	0.906193	0.927792	0.0215992	0.00340239
DPH5	1	101490864:101491022	0.890864	0.910045	0.0191812	0.00331527
DYNC1I2	2	172563056:172563074	0.000834692	0.00053949	0.000295202	0.00350646
DYNC1I2	2	172569276:172569336	0.187786	0.132927	0.0548588	0.00124862
EBPL	13	50243912:50243982	0.844672	0.822186	0.0224865	0.00188024
EED	11	85981124:85981199	0.13072	0.108916	0.0218041	0.000941835
EI24	11	125451106:125451218	0.980094	0.972792	0.0073024	7.42e-05
FLOT2	17	27211242:27211333	0.949294	0.929718	0.0195758	3.43e-08
FNTA	8	42927323:42927450	0.9935	0.995292	0.00179138	0.00696477
GALK2	15	49574183:49574282	0.914698	0.930248	0.0155501	0.00276844
GNPTAB	12	102142878:102142969	0.993284	0.996861	0.00357762	0.041583
GPBP1L1	1	46109587:46109787	0.00188137	0.00127631	0.000605062	0.0117553
GPX4	19	1106179:1106265	0.40654	0.485259	0.0787192	9.86e-05
GPX4	19	1106240:1106265	0.990322	0.993313	0.00299125	9.05e-07
GSTZ1	14	77791212:77791264	0.946253	0.959813	0.0135599	0.000268968
HEMK1	3	50609545:50609639	0.972244	0.96344	0.00880447	0.0370269
HGSNAT	8	43051572:43051683	0.0971122	0.0763959	0.0207163	0.000189092
HNRNPA1	12	54676356:54676449	0.999393	0.99974	0.000346897	0.00200806
HNRNPA1	12	54676862:54677018	0.05457	0.0582687	0.00369872	0.020673
HSD17B14	19	49321996:49322122	0.00603239	0.00242792	0.00360447	0.00111618
IFRD2	3	50326685:50327193	0.99833	0.994455	0.00387555	0.0393354
IKBIP	12	99028073:99028191	0.821894	0.77782	0.0440735	5.06e-05
IL13RA1	X	117914341:117914516	0.00130519	0.000389178	0.000916016	0.00183479
IMPDH2	3	49065680:49065755	0.97433	0.980333	0.00600314	0.00350042
IQCB1	3	121547316:121547479	0.797256	0.826106	0.0288494	0.0127351
ITGAE	17	3626581:3626677	0.167899	0.196566	0.0286677	0.0174327
ITGB5	3	124527868:124528003	0.955267	0.961589	0.00632145	0.000779218
KDM5A	12	395291:395373	0.197896	0.180152	0.017744	0.0296284
MAP3K7	6	91254270:91254351	0.764459	0.643883	0.120576	0
MARCHF7	2	160621136:160621185	0.918346	0.932364	0.0140184	0.0498663
MATR3	5	138651385:138651427	0.975255	0.980092	0.00483746	0.00293451
MATR3	5	138655022:138655190	0.995389	0.995947	0.000557478	0.0372352
MATR3	5	138660984:138661029	0.0026314	0.00208149	0.000549907	0.043778
MEF2D	1	156469223:156469352	0.00925294	0.00619558	0.00305736	0.0161234
MFF	2	228211941:228212100	0.865379	0.840136	0.0252431	0.0351974
MFF	2	228217229:228217289	0.111951	0.139814	0.0278626	0.00143628
MFF	2	228215651:228215684	0.00674085	0.00369009	0.00305076	0.0111437
MGMT	10	131334504:131334641	0.983266	0.988118	0.00485259	0.00275051
MICU2	13	22089672:22089700	0.00127218	0.00024582	0.00102636	0.00131873
MMS19	10	99221252:99221379	0.956119	0.944553	0.0115664	0.00309954
MMS19	10	99236591:99236720	0.940004	0.91877	0.021234	0.000624503
MPHOSPH6	16	82182913:82183008	0.970083	0.977593	0.00750939	0.0299062
MPPE1	18	11886711:11886777	0.775149	0.800222	0.0250726	0.0360125
MTSS2	16	70699368:70699443	0.950029	0.921397	0.0286314	0.000179106
MTSS2	16	70713217:70713226	0.284914	0.313807	0.0288931	0.0127966
MYO1B	2	192265474:192265561	0.391863	0.340942	0.0509206	0.000481564
MYO1B	2	192265474:192265561	0.0543425	0.0384405	0.015902	6.61e-06
MYO1B	2	192265474:192267444	0.339141	0.282492	0.0566487	3.56e-06
MYO1B	2	192267357:192267444	0.302388	0.267428	0.0349604	0.00296959
NAXD	13	111277536:111277625	0.911004	0.926898	0.0158938	0.00711041
NCOR2	12	124811954:124812179	0.867218	0.785413	0.0818052	0
NCOR2	12	124812092:124812179	0.645129	0.597802	0.0473272	6.05e-07
NCOR2	12	124839023:124839128	0.944905	0.963252	0.0183466	0.00302591
NCOR2	12	124858958:124859009	0.41597	0.375272	0.0406974	0.0378063
NIPSNAP2	7	56046042:56046088	0.9771	0.978611	0.00151155	0.0216044
NPIPA5	16	15458719:15458789	0.324772	0.257701	0.0670714	1.08e-10
NUB1	7	151046158:151046326	0.981777	0.988105	0.00632858	0.000109191
NUMA1	11	71723446:71723488	0.388561	0.459745	0.0711839	2.55e-08
NUMA1	11	71723940:71727306	0.987161	0.995873	0.00871153	1.19e-06
OFD1	X	13754226:13754415	0.0667106	0.0461581	0.0205525	0.0246954
OS9	12	58109871:58109976	0.991879	0.994902	0.00302252	0.00870447
OS9	12	58109874:58109976	0.997325	0.998197	0.000872777	0.0104157
OS9	12	58113881:58114046	0.631358	0.602036	0.0293217	0.00875189
PHACTR4	1	28819526:28819603	0.989178	0.992411	0.00323289	0.0192402
PKP4	2	159533250:159534792	0.00518832	0.00898584	0.00379752	0.0125289
PKP4	2	159535092:159535166	0.876624	0.911721	0.035097	3.06e-15
PKP4	2	159535092:159535166	0.989338	0.994105	0.00476654	0.00387891
PLSCR1	3	146254326:146254352	0.86212	0.893469	0.0313491	4.75e-06
PNPLA4	X	7880068:7880134	0.979632	0.986479	0.00684753	0.00314102
POLG	15	89861169:89861268	0.0927873	0.078765	0.0140223	0.0285588
POMT2	14	77745879:77746026	0.00963413	0.00474758	0.00488655	0.0375212
PPP1R13B	14	104203554:104203734	0.022409	0.012824	0.00958497	0.000482203
PPP1R13B	14	104203640:104203734	0.0127951	0.00616453	0.00663056	0.000177149
PPP1R13B	14	104210948:104211053	0.107824	0.0576102	0.0502143	9.36e-08
PPP6R2	22	50827414:50827540	0.0887392	0.0733722	0.015367	0.0069931
PPP6R2	22	50827462:50827540	0.0596657	0.0440314	0.0156343	0.00153311
PPP6R2	22	50830295:50830444	0.0135779	0.00712619	0.0064517	0.00019685
PPP6R2	22	50832178:50832228	0.0255934	0.0146449	0.0109485	0.00143845
PPP6R2	22	50875416:50875497	0.723893	0.695709	0.0281849	0.0302166
PRMT7	16	68349799:68349977	0.934029	0.912131	0.0218979	0.0119216
PRPF38B	1	109236211:109236264	0.0846865	0.101631	0.0169446	0.00766017
PRPF40B	12	50032791:50032917	0.00556055	0.00174164	0.00381891	0.00819998
QTRT1	19	10819956:10820040	0.00669794	0.00474436	0.00195358	0.0367333
RAB4A	1	229422232:229422313	0.989149	0.99301	0.00386145	0.0184505
RB1	13	49037866:49037971	0.989218	0.993509	0.00429051	0.00631242
REPS1	6	139228631:139228737	0.936877	0.945246	0.0083694	0.0198727
REPS1	6	139247537:139247615	0.137339	0.108573	0.0287658	0.00418843
REPS1	6	139247537:139247618	0.614172	0.555519	0.0586535	1.26e-05
RPL41	12	56510558:56510583	0.92326	0.879905	0.0433552	0.00363591
RTN2	19	45991894:45991964	0.982204	0.987701	0.0054968	0.00831477
SCUBE2	11	9044105:9044303	0.00176976	0.000811873	0.000957885	0.010731
SEC11A	15	85223162:85223200	0.00224136	0.00355195	0.00131059	0.000684794
SEC11A	15	85230855:85231005	0.981213	0.98362	0.00240612	0.00199636
SELENBP1	1	151337401:151337520	0.997836	0.999055	0.00121979	0.0297269
SELENOF	1	87333735:87333785	0.931988	0.938713	0.00672573	0.000400732
SELENOW	19	48284546:48284645	0.998828	0.999085	0.000256794	0.0326381
SEMA4C	2	97529064:97529139	0.0064281	0.00472216	0.00170594	0.014002
SENP6	6	76350399:76350420	0.593153	0.616028	0.0228756	0.0430103
SENP6	6	76350402:76350420	0.597848	0.625009	0.0271611	0.013341
SENP6	6	76412360:76412788	0.940869	0.92876	0.0121092	0.0292627
SH3YL1	2	233100:233229	0.883162	0.9043	0.0211373	0.000344466
SLC44A2	19	10748698:10748769	0.991246	0.993186	0.00194057	0.0174327
SLC66A3	2	11315093:11315135	0.74074	0.768432	0.0276925	0.0392993
SMCHD1	18	2778166:2778237	0.969324	0.958764	0.0105602	0.0143362
SMCHD1	18	2800520:2800738	0.0210377	0.0158145	0.00522322	0.0233802
SNX17	2	27595489:27595607	0.976339	0.980404	0.00406491	0.0142553
SNX17	2	27599179:27599254	0.996904	0.99801	0.00110572	0.00550171
SP100	2	231328781:231328865	0.979089	0.972812	0.00627655	0.005845
STK24	13	99112625:99112694	0.978307	0.982263	0.00395681	0.00147876
SUGT1	13	53227180:53227238	0.972669	0.982018	0.00934817	0.00114144
SYNCRIP	6	86351009:86351169	0.816115	0.790972	0.0251429	4.18e-05
TAMM41	3	11874476:11874625	0.0645477	0.0837115	0.0191638	0.0209544
TBC1D23	3	100030676:100030721	0.311958	0.396625	0.0846669	7.18e-08
TC2N	14	92250178:92250300	0.00425638	0.00745257	0.0031962	0.0403031
TCEAL8	X	102509532:102509605	0.83064	0.812797	0.0178426	0.00158386
TCF20	22	42564614:42564709	0.276105	0.331372	0.0552668	4.59e-05
TGFBI	5	135382962:135383109	0.999705	0.998387	0.00131736	0.00940148
THADA	2	43779971:43780072	0	0.00138046	0.00138046	0.0336921
THUMPD2	2	39984387:39984508	0.44752	0.480368	0.0328479	0.0385247
TIA1	2	70456190:70456223	0.677269	0.738514	0.0612449	1.99e-06
TMEM11	17	21111704:21111852	0.0303584	0.0199557	0.0104027	4.16e-05
TMEM11	17	21114248:21114540	0.378723	0.344749	0.0339737	0.0272455
TMEM126A	11	85361292:85361385	0.930399	0.917236	0.0131631	0.0477707
TMEM129	4	1720481:1720955	0.00303678	0.00192343	0.00111336	0.0373357
TMEM50B	21	34809189:34809299	0.442156	0.47882	0.0366647	0.0189143
TPP2	13	103320107:103320233	0.0303759	0.0212521	0.00912388	0.000120416
TRMT61B	2	29073937:29074164	0.923696	0.945065	0.0213688	0.000411993
TRNAU1AP	1	28901100:28901230	0.0410116	0.0323183	0.00869328	0.0042457
TTC3	21	38470214:38472048	0.0218394	0.0140665	0.00777292	0.0215028
TTC3	21	38508162:38508264	0.00464506	0.00220219	0.00244287	0.00275558
TTC3	21	38523119:38523184	0.994624	0.995614	0.000990249	0.0299062
TTC3	21	38527021:38527139	0.0102037	0.00797813	0.00222556	0.023173
TTC3	21	38530432:38530505	0.028585	0.0222807	0.00630426	0.00431406
UBA3	3	69124580:69124661	0.980418	0.984132	0.00371475	0.0160018
UCK1	9	134404330:134404425	0.985294	0.99002	0.00472649	0.00208445
USP48	1	22021558:22021714	0.935812	0.947598	0.0117861	0.00143829
VIPAS39	14	77907408:77907436	0.980038	0.983209	0.0031712	0.0252387
VPS37A	8	17141981:17142125	0.976176	0.982271	0.00609481	0.019718
VTI1A	10	114286845:114286923	0.991511	0.996066	0.00455527	0.0331953
ZC3H18	16	88653949:88654021	0.28709	0.245813	0.0412763	0.000130486
ZMYM2	13	20608393:20608544	0.994703	0.997208	0.00250488	0.00298148
ZMYM2	13	20640990:20641159	0.995708	0.997614	0.00190661	0.0240178
ZMYND11	10	293337:293406	0.986058	0.990172	0.00411401	0.000797123

## Sheet: s.table5
Supplementary Table 5. Her2-specific ES events
Gene	Chr	Alt_region_coordinates	PSI_ave_Her2	PSI_ave_exceptHer2	PSI_ave_abs_diff	p
ABI1	10	27047990:27048167	0.626832	0.712759	0.0859269	0.000344723
ABI1	10	27047990:27048164	0.782601	0.86372	0.081119	5.04e-05
ABI1	10	27047990:27048167	0.846424	0.901121	0.0546971	4.82e-05
ACOX3	4	8375287:8375355	0.72179	0.661515	0.0602749	0.00394074
AKAP8	19	15479877:15480035	0.110833	0.140015	0.0291818	0.0377295
ANO10	3	43641875:43642073	0.949899	0.931267	0.0186319	0.0315327
AUTS2	7	70233009:70233054	0.975233	0.988503	0.0132697	0.0317416
BABAM2	2	28550140:28550314	0.0948457	0.125653	0.0308071	0.000206697
BRPF1	3	9785907:9786192	0.811865	0.764217	0.0476474	0.022115
C12orf75	12	105742379:105742404	0.987277	0.996221	0.00894445	6.68e-07
C1orf162	1	112020347:112020397	0.925658	0.898906	0.0267521	0.0206415
C2orf42	2	70392223:70392324	0.942649	0.917081	0.025568	0.0248324
CADPS2	7	122000841:122000874	0.958451	0.982857	0.0244063	1.1e-05
CADPS2	7	122026348:122026363	0.698373	0.757181	0.0588077	0.0020508
CIZ1	9	130950141:130950213	0.83759	0.887587	0.0499974	0.00116987
CLSTN1	1	9797555:9797612	0.124872	0.181949	0.0570771	0.00429307
COQ6	14	74422153:74422212	0.95732	0.931689	0.0256316	7.95e-05
CUL1	7	148457424:148457588	0.99954	0.99522	0.00431949	0.00729171
DERL2	17	5381167:5381319	0.0157398	0.0231249	0.00738516	0.0314165
EED	11	85979497:85979603	0.955787	0.929879	0.0259079	0.00227654
EIF4H	7	73604576:73604636	0.125089	0.0984597	0.026629	0.044906
FIS1	7	100887287:100887420	0.953043	0.959533	0.00649036	0.0296962
FTL	19	49469537:49469663	0.999972	0.999991	1.9186e-05	0.0446114
FTL	19	49469540:49469663	0.999652	0.999897	0.000245115	0.0409878
GPX4	19	1106240:1106265	0.994461	0.992569	0.00189168	0.0190833
HIGD1A	3	42830113:42830373	0.0124236	0.0187251	0.00630153	0.00483985
IFRD2	3	50327818:50327903	0.977848	0.964023	0.0138251	0.00788772
IFT27	22	37162181:37162241	0.968367	0.985537	0.0171708	2.17e-06
IFT27	22	37162945:37163031	0.0042514	0.00128385	0.00296754	0.00212198
IFT46	11	118428452:118428605	0.151699	0.186841	0.0351425	0.00777576
IL13RA1	X	117914480:117914516	0.00502376	0.0031464	0.00187735	0.0339822
IL13RA1	X	117925052:117925114	0.000359821	0.000142597	0.000217224	0.0156985
ITGB5	3	124538585:124538681	0.969483	0.981496	0.0120129	0.00326752
IVNS1ABP	1	185275616:185275757	0.0583019	0.0841636	0.0258616	0.000580773
KDM5A	12	395291:395373	0.224506	0.180242	0.0442639	0.00144578
LRRC75B	22	24983868:24983957	0.00275026	0.000893426	0.00185683	0.0438875
MED31	17	6553301:6553398	0.833498	0.881193	0.0476948	0.00119715
MFF	2	228211941:228212100	0.811294	0.84808	0.0367866	0.00435322
MPHOSPH6	16	82195816:82195918	0.00720622	0.00202428	0.00518194	7e-09
MPHOSPH6	16	82201144:82201202	0.0039331	0.00101293	0.00292017	0
MRPS9	2	105696440:105696520	0.995899	0.998709	0.00281056	0.0111055
MYL6	12	56556346:56556423	0.101966	0.133777	0.0318109	0.00260775
NAGLU	17	40689415:40689563	0.888165	0.83471	0.0534552	0.00199041
NAXD	13	111289475:111289596	0.978258	0.991429	0.0131709	4.8e-05
NPIPA5	16	15458719:15458789	0.316917	0.267092	0.0498254	0.0137868
NT5C3B	17	39991839:39991894	0.0324305	0.0490497	0.0166192	0.0273159
NT5C3B	17	39991839:39991934	0.107994	0.142932	0.0349383	0.0241525
ORMDL1	2	190647739:190647849	0.331998	0.257746	0.0742517	0.000434751
PDCD2	6	170889089:170889193	0.959961	0.945473	0.0144879	0.000624103
PLSCR1	3	146246400:146246618	0.816209	0.781966	0.0342437	0.0117713
RBM25	14	73555077:73555182	0.00707645	0.0136481	0.00657167	0.00696798
RBM25	14	73567008:73567070	0.0376817	0.0570673	0.0193856	0.032162
RPSA	3	39450096:39450215	0.998459	0.997658	0.000801356	0.0498205
RRAGB	X	55753739:55753823	0.0456089	0.0653735	0.0197646	0.0242142
SELENOF	1	87333735:87333785	0.925907	0.938369	0.0124619	0.00112148
SELENOW	19	48284546:48284645	0.998465	0.999083	0.000617613	0.0150975
SENP6	6	76412360:76412788	0.940161	0.930381	0.00977978	0.0493535
SETD4	21	37429681:37429775	0.0665482	0.102765	0.0362172	0.00525084
SH3YL1	2	242797:242871	0.0124951	0.052345	0.0398499	0.0320038
SH3YL1	2	242797:243562	0.0391976	0.107976	0.0687788	0.0375698
SLC5A6	2	27431261:27431316	0.00823	0.00559231	0.00263769	0.0281718
SRSF11	1	70697541:70697658	0.0342038	0.055498	0.0212942	0.000513282
STC2	5	172751007:172751687	0.000874324	0.00622031	0.00534599	0.000393991
SUGT1	13	53235609:53235705	0.260792	0.307385	0.0465931	0.00655049
TC2N	14	92258710:92258902	0.875072	0.893021	0.017949	0.0334114
THUMPD2	2	39984387:39984508	0.401298	0.479771	0.0784728	0.00885394
TMEM248	7	66387132:66387233	0.00989872	0.00290005	0.00699867	0.00472585
TMEM39A	3	119154601:119154782	0.0418523	0.059926	0.0180737	0.0310853
UBA3	3	69129262:69129304	0.762808	0.701366	0.0614422	5.04e-05
WDR45	X	48935301:48935406	0.887809	0.866924	0.0208856	0.029005
ZFR	5	32380180:32380278	0.889665	0.837833	0.051832	1.19e-06
ZNF33A	10	38304894:38304973	0.0133238	0.00501396	0.00830987	0.00743718

## Sheet: s.table6
Supplementary Table 6. Basal-specific A5 events
Gene	Chr	Alt_region_coordinates	PSI_ave_Basal	PSI_ave_exceptBasal	PSI_ave_abs_diff	p
AGPAT1	6	32139026:32139073	0.967694	0.977173	0.00947858	1.62e-07
AKAP8	19	15479877:15480956	0.873552	0.831253	0.0422986	2.75e-08
AKNA	9	117105987:117108142	0.00841745	0.0191821	0.0107647	0.0360069
ANKLE2	12	133318394:133319739	0.958711	0.968817	0.0101058	0.00209378
ANXA2	15	60646542:60648117	0.999833	0.999907	7.381e-05	0.0207282
ANXA2	15	60682411:60683221	0.00226423	0.000358673	0.00190556	4.92e-06
ANXA2	15	60690069:60690141	0.997427	0.997878	0.000451024	0.000806618
ANXA2	15	60690069:60690141	0.991709	0.992757	0.00104801	0.0393229
ASAP3	1	23762215:23762343	0.921609	0.944116	0.0225065	3.16e-05
ATR	3	142169307:142171969	0.86605	0.912186	0.0461361	3.26e-12
CBY1	22	39066994:39067193	0.0184312	0.0358538	0.0174226	1.89e-06
CC2D1A	19	14030015:14030764	0.0155702	0.00386835	0.0117019	3.69e-11
CD4	12	6923466:6923629	0.969643	0.951178	0.0184644	0.00271126
CD44	11	35211612:35218421	0.91191	0.780021	0.131889	0
CD44	11	35229753:35231601	0.00330222	0.00101071	0.00229151	0
CD44	11	35231601:35232996	0.0790354	0.0706132	0.00842216	0.00106919
CDC26	9	116037657:116037661	0.940386	0.951852	0.011466	0.0441634
CDK10	16	89759734:89759875	0.0261052	0.00990402	0.0162012	4.25e-08
CDK10	16	89760640:89761196	0.0174883	0.0133141	0.00417414	0.00705692
CDK10	16	89761753:89761787	0.992462	0.995245	0.00278331	0.00157945
CDK11B	1	1576996:1577022	0.989756	0.99542	0.0056639	0.00192685
CEP164	11	117278748:117279471	0.967526	0.949745	0.0177806	0.00081451
CEP164	11	117279720:117279744	0.441883	0.522131	0.0802474	3.57e-11
CFAP410	21	45756706:45757531	0.971474	0.950355	0.0211195	3.63e-05
CLASRP	19	45572506:45572777	0.9994	0.993037	0.00636321	3.06e-13
CNTROB	17	7847566:7847956	0.0181336	0.00976425	0.00836938	2.64e-05
CNTROB	17	7851937:7852003	0.978681	0.988919	0.0102383	0.00101131
CNTROB	17	7851937:7852003	0.92874	0.945606	0.0168663	0.000285456
COMMD9	11	36310747:36310911	0.980521	0.994433	0.0139123	8.15e-18
CPSF7	11	61187393:61187420	0.530298	0.608577	0.078279	1.94e-20
CXXC1	18	47811293:47811371	0.994902	0.998049	0.00314679	5.85e-08
CXXC1	18	47813792:47813956	0.922522	0.879354	0.0431684	8.45e-13
DGCR8	22	20077334:20077366	0.973976	0.984839	0.010863	5.19e-05
DPH5	1	101490864:101491195	0.0120441	0.022274	0.0102299	3.05e-07
DPH5	1	101491238:101491292	0.995344	0.997879	0.00253435	0.00105644
EIF4H	7	73604248:73604636	0.815027	0.911003	0.0959762	1.81e-47
ERCC3	2	128051432:128051629	0.98285	0.988513	0.00566296	0.0105631
EXOSC10	1	11131220:11132143	0.998458	0.994932	0.00352642	2.01e-07
EXOSC10	1	11131346:11132143	0.999045	0.975276	0.0237691	0
EXOSC10	1	11131513:11132143	1	0.995046	0.00495353	5.84e-06
EXOSC10	1	11131978:11132143	0.998177	0.961817	0.0363604	0
EXOSC10	1	11141068:11141138	0.999925	0.991556	0.00836899	7.67e-06
FBXO44	1	11718421:11718685	0.47132	0.394708	0.0766123	3.99e-11
FLOT2	17	27210125:27210194	0.0358062	0.0259125	0.00989368	1.59e-11
FNBP1	9	132686122:132687238	0.345436	0.252635	0.0928013	4.82e-07
GNA12	7	2834353:2834561	0.983286	0.977305	0.00598128	0.000790618
GNA12	7	2883451:2883486	0.962657	0.947635	0.0150222	0.0018225
GNPTAB	12	102142878:102147149	0.00654398	0.00329453	0.00324945	0.00672538
GRHPR	9	37428569:37428929	0.962559	0.972187	0.00962778	1.67e-06
GRHPR	9	37432132:37432135	0.00266303	0.00185554	0.000807497	0.00378446
HLA-DMA	6	32917047:32917050	0.109986	0.139613	0.0296274	0.00204833
HLA-DMB	6	32903118:32903312	0.159627	0.116301	0.0433265	1.32e-06
HLA-DMB	6	32903312:32904948	0.0725271	0.0477486	0.0247785	0
HLA-DPB1	6	33053666:33053683	0.988635	0.991481	0.00284681	0.00245838
HLA-DPB1	6	33054018:33054019	0.00270602	0.00358668	0.000880664	0.00156372
IDH3B	20	2639272:2639404	0.854032	0.901028	0.0469961	0.0107524
IDH3B	20	2639283:2639404	0.547303	0.60441	0.0571071	1.35e-06
IDH3B	20	2640344:2640675	0.00100203	0.000200426	0.000801603	2.86e-09
INF2	14	105181193:105181677	0.105356	0.116723	0.0113664	0.026659
ING4	12	6761436:6761827	0.0136638	0.00583581	0.00782803	1.94e-12
INPP5E	9	139324728:139324770	0.00651305	0.00369301	0.00282004	0.0295006
KCTD1	18	24038514:24039583	0.98929	0.996498	0.00720865	2.51e-11
KDM2A	11	67017817:67018269	0.0271447	0.0354418	0.00829712	0.000415447
KRIT1	7	91864716:91864847	0.0513717	0.06221	0.0108383	0.00463182
LYRM2	6	90347443:90347460	0.179214	0.201226	0.0220124	4.21e-06
LYRM2	6	90348390:90348394	0.0061964	0.00337019	0.00282621	0.000806578
MAP1LC3A	20	33146712:33146777	0.0170286	0.00862333	0.0084053	5.39e-07
MAP2K7	19	7976215:7976463	0.00337691	0.000594626	0.00278229	1.07e-09
MFF	2	228193505:228194499	0.877843	0.921643	0.0437998	3.43e-16
MFSD1	3	158539442:158539929	0.00112661	0.0030328	0.00190619	0.0037502
MIB2	1	1560281:1560565	0.0525969	0.0440151	0.00858185	0.0463175
MIB2	1	1560808:1561033	0.961362	0.977998	0.0166364	5.59e-07
MRPL38	17	73900306:73900620	0.992044	0.996282	0.00423831	1.26e-09
MRPS18C	4	84378111:84379582	0.224219	0.169055	0.0551643	1.09e-10
MYH9	22	36701763:36701975	0.995342	0.998831	0.00348849	7.56e-14
NDUFA4L2	12	57630369:57630375	0.91224	0.931771	0.0195308	9.33e-09
NDUFA4L2	12	57630622:57630811	0.991648	0.99768	0.00603161	2.1e-08
NMD3	3	160939197:160939512	0.741748	0.781604	0.0398559	0.000269589
NMD3	3	160942806:160942852	0.262683	0.292469	0.0297859	0.0186366
NOTCH3	19	15297464:15297688	0.995581	0.993242	0.00233886	0.0176725
NOTCH3	19	15299799:15299957	0.00169229	0.00066426	0.00102803	0.000818328
NPHP4	1	5924397:5925161	0.00604642	0.00150469	0.00454172	4.98e-06
NSFL1C	20	1447364:1447837	4.95e-05	0.000564746	0.000515246	0.0110499
NUCB1	19	49424581:49424722	0.997315	0.999142	0.00182742	6.06e-07
OPA1	3	193335074:193335626	0.752957	0.785625	0.0326684	0.000152901
OPA1	3	193349454:193349558	0.997315	0.99893	0.00161428	0.0146347
OXSR1	3	38278452:38284269	0.0685995	0.0418909	0.0267086	1.18e-07
PARP2	14	20825308:20825679	0.0197789	0.0359321	0.0161532	1.16e-08
PARP6	15	72552818:72552878	0.637306	0.658268	0.0209613	0.00104117
PARP6	15	72557610:72557753	0.937688	0.952125	0.0144362	5.41e-06
PDE4DIP	1	144922186:144922261	0.00212734	0.00119137	0.00093597	0.000232385
PEX26	22	18560813:18561372	0.0178377	0.00367166	0.0141661	1.09e-10
PEX6	6	42933954:42933979	0.994821	0.996819	0.00199794	0.0348732
PICK1	22	38453443:38453594	0.776987	0.738452	0.0385355	8.7e-05
PILRB	7	99933843:99933960	0.38515	0.309169	0.0759809	2.41e-13
PILRB	7	99951106:99951635	0.161391	0.210366	0.0489742	2.46e-08
PILRB	7	99952863:99954506	0.019311	0.00286229	0.0164487	7.89e-09
PMM1	22	41985055:41985722	0.917306	0.936753	0.0194469	0.00202778
POM121	7	72411055:72411532	0.0310026	0.0515017	0.020499	3.66e-06
PON2	7	95044459:95045553	0.996161	0.994417	0.0017443	0.0356592
PRPF38B	1	109238959:109238973	0.954801	0.943517	0.0112846	0.0363319
RAF1	3	12653448:12653507	0	0.000524253	0.000524253	0.0198921
RBM48	7	92164284:92165788	0.940567	0.985483	0.0449162	1.75e-23
RELA	11	65429157:65429407	0.00276551	0.00114173	0.00162378	2.04e-08
RPL18	19	49119335:49119982	0.000979663	0.000426055	0.000553608	9.8e-06
RPL18	19	49119982:49119997	0.0235481	0.0138024	0.00974576	0.00128198
RPL35	9	127620554:127620736	0.0832561	0.101854	0.018598	0.0130717
RPL35	9	127624153:127624188	0.999117	0.999351	0.000233888	6.74e-09
RPL36	19	5690400:5690411	0.946207	0.962752	0.0165455	0.00439056
RPLP0	12	120638521:120638532	0.987926	0.984811	0.00311432	0
RPS24	10	79795339:79795478	2.65e-05	1.23e-05	1.42e-05	0.00295646
RPS28	19	8386453:8386458	0.979801	0.982651	0.00285007	1.27e-07
RPS28	19	8386975:8386981	0.999976	0.999986	9.433e-06	0.00212233
SELENOO	22	50644891:50647145	0.00478189	0.00122744	0.00355445	1.94e-05
SETD5	3	9516266:9516655	0.998465	0.99957	0.00110494	0.00024422
SLC38A10	17	79223869:79225292	0.947638	0.96073	0.0130913	2.91e-06
SNRPD3	22	24952025:24952039	0.0306231	0.0207861	0.00983703	0
SNRPD3	22	24952039:24952044	0.999553	0.999774	0.000220654	7.66e-07
SNRPD3	22	24952039:24952196	0.00568538	0.00278161	0.00290377	0
SRRM1	1	24989295:24989715	0.49861	0.39859	0.10002	0
SRSF11	1	70696886:70697658	0.0252689	0.0144442	0.0108247	1.25e-07
SSR3	3	156262082:156262096	0.991951	0.994058	0.00210655	1.98e-05
SSR3	3	156266654:156266693	0.984347	0.987774	0.00342658	1.44e-06
SSR3	3	156266675:156266693	0.998472	0.999218	0.0007458	4.63e-06
STAT2	12	56748202:56748249	0.965392	0.97716	0.0117684	1.38e-06
STOML1	15	74281370:74281448	0.966072	0.97895	0.0128782	0.00239415
TFB1M	6	155635250:155635429	0.942863	0.954823	0.0119596	0.0200341
THADA	2	43519211:43519242	0.989899	0.995854	0.0059547	1.33e-05
TIMM21	18	71825264:71825322	0.00241046	0.000972814	0.00143765	0.00260732
TMEM126A	11	85365278:85365300	0.0718697	0.0645201	0.00734958	0.0403196
TMEM126B	11	85340247:85342360	0.0241936	0.0165896	0.00760399	0.00115522
TMEM126B	11	85340306:85342360	0.110832	0.0788152	0.032017	1.06e-07
TOMM20	1	235282653:235283132	0.981456	0.985417	0.00396132	4.98e-05
TPP2	13	103317275:103317286	0.915312	0.896606	0.018706	6.77e-05
TRAPPC10	21	45503183:45504144	0.0207017	0.00495168	0.01575	1.38e-14
UBR4	1	19410859:19410997	0.997229	0.998858	0.00162975	4.34e-10
UNK	17	73806011:73806050	0.0468412	0.0316393	0.0152019	0.0311349
USP48	1	22062922:22062938	0.963755	0.956733	0.00702201	0.0391652
VDAC2	10	76982095:76982160	0.00489611	0.00262641	0.0022697	5e-05
WDR33	2	128471156:128471381	0.000132906	0.0018382	0.00170529	0.00550071
ZMYM4	1	35862271:35862724	0.99298	0.983838	0.00914184	1e-06
ZMYM4	1	35873691:35873760	0.0139579	0.00837948	0.00557842	0.0237228
ZNF384	12	6781515:6782381	0.693622	0.614953	0.0786688	0
ZNF384	12	6787828:6788111	0.330639	0.251509	0.0791309	1.38e-14
ZNF512	2	27823682:27824309	0.00382997	0.000771668	0.0030583	0.00172728
ZNF576	19	44100790:44100895	0.0994179	0.119741	0.0203232	0.0088469
ZNF76	6	35258493:35258760	0.994665	0.987122	0.00754369	0.00812709

## Sheet: s.table7
Supplementary Table 7. LumA-specific A5 events
Gene	Chr	Alt_region_coordinates	PSI_ave_LumA	PSI_ave_exceptLumA	PSI_ave_abs_diff	p
ACTN4	19	39202001:39204426	0.99751	0.992432	0.00507801	0.00051166
AGAP3	7	150814836:150814864	0.0441271	0.0338043	0.0103228	2.28e-06
ANKZF1	2	220095072:220095127	0.13699	0.115057	0.0219333	9.02e-06
ANKZF1	2	220099010:220100307	0.000170479	0.000506807	0.000336328	0.0329858
ANKZF1	2	220099811:220100034	0.000599002	0.00208479	0.00148578	0.00681077
ANXA4	2	70033564:70033630	0.0723345	0.0811384	0.00880384	0.000297798
ANXA4	2	70035128:70035321	0.996454	0.9949	0.00155374	0.00167585
ATR	3	142169307:142171969	0.914711	0.892981	0.0217293	2.9e-05
CYB561A3	11	61120427:61120456	0.995327	0.992391	0.0029365	9.75e-07
DGAT1	8	145541446:145541464	0.00120455	0.00202765	0.000823103	0.0032758
DMAC1	9	7799460:7799682	0.0145083	0.0115443	0.00296394	0.0299396
DPH5	1	101490864:101491220	0.0128369	0.00790868	0.0049282	0.00667904
DPH5	1	101490864:101491238	0.0791405	0.061288	0.0178525	3.38e-08
DPY19L4	8	95782752:95782799	0.00387463	0.0068656	0.00299096	0.0118342
EDC4	16	67911559:67911748	5.46e-05	0.000893796	0.000839196	0.00561014
EHBP1L1	11	65349436:65351236	0.377481	0.281909	0.0955718	0
FURIN	15	91423345:91423503	0.987468	0.984878	0.00258995	0.00123988
HIKESHI	11	86055763:86056240	0.0505749	0.0381402	0.0124346	1.44e-11
HINFP	11	119002692:119003007	0.75408	0.794789	0.0407082	4.44e-06
HNRNPH1	5	179050595:179050636	0.698628	0.665631	0.0329968	9.07e-11
HUWE1	X	53570801:53570846	0.238612	0.214508	0.0241042	4.3e-06
HUWE1	X	53577849:53577861	0.994562	0.993592	0.000969977	0.031671
IDH3B	20	2640675:2640713	0.112918	0.106535	0.00638287	0.0258227
LRRC75B	22	24984646:24985123	0.943322	0.921138	0.0221841	5.51e-05
LYRM2	6	90347443:90347460	0.203534	0.190878	0.0126555	0.00204857
MFSD1	3	158539442:158539929	0.00342351	0.00193834	0.00148517	0.000183112
MRPL16	11	59576205:59577327	0.997217	0.995895	0.00132166	0.00379711
MTO1	6	74189849:74190090	0.786678	0.808428	0.0217493	0.0117925
MYL12A	18	3247585:3247907	0.0121504	0.0114027	0.000747705	0.0434619
NADK	1	1685005:1685489	0.00834316	0.0172393	0.0088961	2.5e-14
NAP1L1	12	76442172:76442200	0.31937	0.327722	0.00835169	0.0443377
NUP42	7	23236385:23236849	0.99054	0.987722	0.00281782	0.0119735
NUP98	11	3781768:3781792	0.233142	0.215981	0.017161	0.0200717
PDSS2	6	107780193:107780571	0.0545018	0.0718771	0.0173754	0.00214407
PHACTR4	1	28815737:28816406	0.990608	0.985881	0.00472668	0.0013222
PICK1	22	38453443:38453594	0.727349	0.763786	0.036437	1.07e-06
PICK1	22	38453496:38453594	0.707927	0.73127	0.0233425	0.00332186
PILRB	7	99951635:99952240	0.888141	0.908078	0.0199371	0.000545097
POP5	12	121017576:121018917	0.164638	0.144063	0.0205757	1.73e-05
PPP1CC	12	111158839:111158909	0.998899	0.998197	0.000701165	0.0190763
PRPF38B	1	109238392:109238402	0.842954	0.860314	0.0173594	0.000352409
PRPF38B	1	109238959:109238973	0.935821	0.955441	0.0196203	4.27e-06
PRR3	6	30525227:30525989	0.196486	0.222626	0.02614	0.0149864
PSMG4	6	3263993:3264559	0.770071	0.801223	0.0311513	0.000322885
PTPRF	1	44064584:44067768	0.857392	0.766145	0.0912469	0
PUM2	2	20457997:20458003	0.156531	0.185622	0.0290906	3.06e-15
PUM2	2	20478343:20482707	0.340415	0.291414	0.0490009	3.36e-13
RARS2	6	88227763:88227886	0.982439	0.978639	0.0038004	0.0216134
RPL18A	19	17972116:17972281	0.000106653	0.000223087	0.000116434	2.07e-11
RPL19	17	37358692:37359130	1	0.999944	5.6093e-05	0.0263856
RPL35	9	127624153:127624188	0.999629	0.998979	0.000650428	2.06e-10
RWDD2B	21	30380560:30380715	0.217268	0.181288	0.0359791	2.39e-07
SETD5	3	9506356:9510259	0.805955	0.779552	0.0264036	3.13e-06
SMIM12	1	35325055:35325277	0.926475	0.910863	0.0156123	6.62e-05
SSR3	3	156262082:156262096	0.994504	0.992836	0.00166863	2.67e-07
STAT2	12	56742707:56743128	0.00748838	0.0117046	0.00421624	0.000105675
TFAM	10	60146037:60146098	0.00076984	0.000737768	3.2072e-05	0.0482932
TIA1	2	70455475:70456190	0.809877	0.837201	0.0273248	0.00012868
TMEM126A	11	85365278:85365300	0.0627619	0.0689882	0.00622638	0.00141456
TMEM216	11	61160137:61160804	0.00171924	0.00294382	0.00122458	0.00127326
TP53	17	7579311:7579511	0	0.00129275	0.00129275	0.0255884
TRAPPC10	21	45503183:45504144	0.00398644	0.0114855	0.00749903	6.27e-08
TRIP6	7	100465228:100465610	0.0281362	0.0198599	0.0082763	5.78e-06
TRMT61B	2	29073937:29073964	0.171298	0.19387	0.0225722	0.000924654
TSC22D2	3	150129095:150140907	0.858642	0.889246	0.0306048	1.8e-09
UBA52	19	18682697:18682955	0.999758	0.999604	0.000154654	1.77e-08
UBA52	19	18682719:18683417	0.96099	0.955534	0.00545624	1.25e-06
UBA52	19	18682955:18683417	0.0126563	0.0170837	0.00442745	1.22e-05
UBA52	19	18683417:18683492	0.0386257	0.0557857	0.01716	0.0430344
UBR5	8	103287742:103287748	0.913059	0.899628	0.0134319	4.88e-08
USO1	4	76715054:76716509	0.757868	0.603895	0.153972	0
ZNF384	12	6781515:6782381	0.589679	0.66926	0.0795813	1.14e-37
ZXDC	3	126180112:126180377	0.984011	0.976114	0.00789761	0.0130203

## Sheet: s.table8
Supplementary Table 8. LumB-specific A5 events
Gene	Chr	Alt_region_coordinates	PSI_ave_LumB	PSI_ave_exceptLumB	PSI_ave_abs_diff	p
AKT2	19	40762832:40762933	0.00376932	0.00248962	0.0012797	8.82e-05
CHMP4A	14	24680616:24680620	0.97292	0.967956	0.00496486	0.0416583
COQ6	14	74425927:74426225	0.0626303	0.0460262	0.0166041	0.000330467
CUL4B	X	119671972:119671978	0.946639	0.95364	0.00700135	0.0325629
DCAF8	1	160231906:160232065	0.361507	0.397331	0.0358237	0.000214634
DPH5	1	101490864:101491238	0.0803472	0.0678214	0.0125258	0.0151714
EFCAB2	1	245245464:245245468	0.991829	0.99563	0.003801	0.0494827
FBXO44	1	11718421:11718685	0.439376	0.400566	0.0388107	0.00765936
FNTA	8	42932507:42935584	0.811034	0.862361	0.0513261	1.8e-07
HSD17B8	6	33173506:33173689	0.00277982	0.00163996	0.00113985	0.0119982
IFI27L1	14	94568321:94568405	0.824828	0.845235	0.020407	0.0362028
ITGB5	3	124485068:124485072	0.978687	0.989202	0.0105158	0.00725018
LRP10	14	23344674:23345581	0.0118711	0.0154648	0.00359371	0.0258114
MATR3	5	138650425:138651427	0.0226388	0.0182735	0.00436528	0.004744
MMS19	10	99221252:99221584	0.0436766	0.0549772	0.0113006	0.00589532
MPPE1	18	11886711:11886915	0.165474	0.142889	0.0225853	0.0108723
MYL6	12	56553406:56553514	0.0111401	0.0121143	0.000974212	0.0147025
NAXD	13	111277625:111277650	0.967569	0.977414	0.00984524	0.00697499
NCOR2	12	124811954:124812092	0.203091	0.275332	0.072241	4.14e-12
NUP42	7	23236385:23236866	0.979567	0.970778	0.00878854	0.0245256
OS9	12	58109753:58109976	0.0020685	0.00125638	0.000812122	0.0140459
OS9	12	58112965:58114046	0.368642	0.397822	0.0291797	0.0152619
PAXBP1	21	34127523:34127540	0.382118	0.441518	0.0594008	0.00119544
PDCD6	5	306869:306875	0.812531	0.804589	0.00794246	0.0196177
PILRB	7	99951106:99951635	0.18164	0.206656	0.0250166	0.0246185
PKP4	2	159533379:159534792	0.984827	0.968943	0.0158841	0.00369471
POLG	15	89861169:89861771	0.872862	0.888539	0.0156776	0.0293339
POLL	10	103345618:103345622	0.0981544	0.0806855	0.0174689	0.0267434
PPP6R2	22	50874881:50875497	0.208444	0.236321	0.0278775	0.0139822
PRMT7	16	68386218:68386312	0.102954	0.072476	0.0304777	0.000515168
PRPF38B	1	109238392:109238402	0.868129	0.847407	0.0207218	0.00245577
PRPF38B	1	109238959:109238973	0.961755	0.941486	0.0202694	0.00844964
PRR3	6	30525227:30525989	0.176638	0.217504	0.0408658	0.00254281
REPS1	6	139247537:139251113	0.328672	0.377646	0.048974	0.000330467
RPL19	17	37356949:37356996	0.00208268	0.00134727	0.000735411	0.0153398
RPL41	12	56510443:56510583	0.0767395	0.120095	0.0433552	0.00673093
RPL41	12	56510583:56510995	0.0050528	0.00419896	0.000853833	0.0132987
RPL41	12	56510647:56510714	0.563485	0.587526	0.0240414	0.0106131
RPLP0	12	120638310:120638521	0.981116	0.987335	0.00621922	0.00249326
RPLP0	12	120638310:120638532	0.999722	0.999815	9.2188e-05	0.00211862
S100A13	1	153599169:153599958	0.991367	0.986487	0.0048802	0.00056753
SELENOO	22	50640019:50643453	0.455437	0.536789	0.0813528	0.000666766
SLC35E2B	1	1601475:1601536	0.978841	0.985304	0.00646267	0.0398076
SPIN1	9	91063904:91063976	0.995953	0.997855	0.00190145	0.0203054
TAMM41	3	11858659:11858665	0.981153	0.985252	0.00409898	0.0486596
TCF20	22	42564614:42565852	0.644728	0.596878	0.04785	0.0115657
TLE5	19	3057172:3057676	0.999169	0.999479	0.000310249	0.0106131
TMEM101	17	42092183:42092304	0.887319	0.913125	0.025806	0.0330603
TMEM126B	11	85340247:85342360	0.0217866	0.0169759	0.00481065	0.0353141
TMEM63A	1	226067194:226070003	0.989173	0.962438	0.0267351	0.00124521
TRMT61B	2	29073937:29073964	0.200401	0.177863	0.0225385	0.0208382
TTC3	21	38560896:38560909	0.99618	0.99677	0.000590235	0.00484611
UCK1	9	134404330:134404514	0.013081	0.00882013	0.00426085	0.00500361
VPS37A	8	17143936:17143966	0.996245	0.998251	0.0020065	0.0420724
WBP1	2	74685664:74686689	0.548136	0.453909	0.0942271	4.32e-07
WBP1	2	74685798:74686689	0.876143	0.847828	0.0283146	0.00244076
WBP1	2	74686225:74686689	0.584821	0.53055	0.0542702	0.00588926
WBP1	2	74686244:74686689	0.29181	0.248089	0.0437207	0.004744
WWC1	5	167868839:167868854	0.912239	0.923818	0.0115792	0.046198

## Sheet: s.table9
Supplementary Table 9. Her2-specific A5 events
Gene	Chr	Alt_region_coordinates	PSI_ave_Her2	PSI_ave_exceptHer2	PSI_ave_abs_diff	p
AFMID	17	76200981:76201819	0.446786	0.541294	0.0945085	0.0308878
ATP13A3	3	194132927:194133705	0.00322049	0.000271988	0.00294851	0.00827069
BCS1L	2	219526243:219526268	0.873403	0.840117	0.0332854	0.0183363
C1orf162	1	112020050:112020397	0.0452268	0.0595408	0.014314	0.0309421
CBR4	4	169919352:169923221	0.600616	0.660729	0.0601136	0.00688454
CCNC	6	100006372:100006376	0.0126186	0.0209628	0.00834422	0.0293349
CD63	12	56122579:56122736	0.997216	0.997847	0.000630472	0.00875228
CNOT1	16	58590750:58590765	0.777508	0.741823	0.0356845	0.0144413
COX7C	5	85913870:85913947	0.059294	0.0664389	0.00714491	0.0257964
CUL4B	X	119671972:119671978	0.936892	0.953598	0.016706	0.0360408
ECH1	19	39322335:39322360	0.995208	0.993048	0.00215964	0.0226324
EIF3C	16	28722839:28722888	0.0144551	0.0111592	0.0032959	0.0215195
EIF4G2	11	10821636:10821790	0.0139888	0.0186224	0.00463359	0.000256366
EIF4G2	11	10823207:10823595	0.135642	0.166183	0.0305411	3.45e-05
EIF4H	7	73604248:73604636	0.86569	0.896472	0.0307816	0.028301
ELAPOR1	1	109740150:109740276	0.0269378	0.0172266	0.00971116	1.79e-05
EMC4	15	34517851:34517859	0.0460481	0.0526892	0.00664103	0.0209723
GBF1	10	104136885:104136897	0.736575	0.713579	0.022996	0.0203031
GPX4	19	1105808:1106265	0.0054629	0.00735369	0.00189079	0.0217511
H2AZ2	7	44874747:44875127	0.999378	0.999852	0.00047415	0.0153205
ILKAP	2	239098493:239098503	0.0871908	0.124534	0.0373431	0.000307323
ILKAP	2	239103422:239103445	0.897882	0.860786	0.0370957	0.000688468
IVNS1ABP	1	185275616:185276145	0.940664	0.913151	0.0275127	0.000528611
KDM2A	11	67017817:67018269	0.0242466	0.0347972	0.0105506	0.0144935
KIAA0100	17	26966918:26966922	0.000411157	7.85e-05	0.000332657	0.00153989
MRRF	9	125047566:125048445	0.806283	0.746645	0.0596377	0.0021811
MTA1	14	105911848:105915746	0.238096	0.192602	0.0454946	0.00226625
MTA1	14	105933079:105934686	0.901192	0.907054	0.00586178	0.0447403
NDUFA4L2	12	57630622:57630811	0.992387	0.996977	0.00458981	0.000212446
PABPC4	1	40029504:40029507	0.966335	0.979366	0.0130316	0.0075247
PACS1	11	65983734:65983790	0.998383	0.999286	0.000902704	0.0198242
PDXK	21	45172510:45172561	0.00118915	0.000774337	0.000414817	0.0213641
REEP5	5	112257675:112257769	0.999301	0.999735	0.0004345	0.00242956
REX1BD	19	18699887:18700493	0.0596183	0.0460461	0.0135723	0.0482201
RPLP0	12	120638521:120638532	0.988348	0.985107	0.0032404	8.52e-07
SNAPC5	15	66789827:66789979	0.938783	0.954668	0.0158851	0.0113748
SNRPD3	22	24952039:24952196	0.00478469	0.00316919	0.00161551	0.00690043
SPON2	4	1163404:1164189	0.996172	0.998965	0.00279383	0.0396375
SPOPL	2	139316682:139316769	0.0243134	0.01402	0.0102934	0.0419624
SSR3	3	156266654:156266693	0.984562	0.98739	0.00282751	0.0477227
TEX10	9	103108975:103109448	0.0702239	0.101063	0.0308388	0.0209723
TMEM126A	11	85365278:85365300	0.08027	0.0645836	0.0156864	0.00683726
TTC7A	2	47184146:47185691	0.898899	0.852065	0.0468336	0.028301
UBC	12	125398514:125398550	0.0403153	0.0219412	0.0183741	0.00472581
UQCRB	8	97247739:97247751	0.998917	0.999339	0.00042145	0.0198242
ZPR1	11	116653540:116653634	0.982799	0.997191	0.014392	5.14e-10
ZPR1	11	116653546:116653634	0.996102	0.999126	0.00302344	3.41e-06

## Sheet: s.table10
Supplementary Table 10. Basal-specific A3 events
Gene	Chr	Alt_region_coordinates	PSI_ave_Basal	PSI_ave_exceptBasal	PSI_ave_abs_diff	p
AKAP8	19	15479133:15480035	0.868294	0.827483	0.0408101	1.93e-07
ALOX5	10	45938485:45938572	0.0583474	0.0786286	0.0202812	0.00986037
ANKIB1	7	92025678:92025696	0.0899615	0.108172	0.0182104	0.00191514
ANKLE2	12	133313651:133316848	0.994624	0.998202	0.00357776	8.72e-06
ANKLE2	12	133318071:133318477	0.0500587	0.0359642	0.0140945	1.69e-06
ANXA2	15	60646412:60646792	0.998615	0.999307	0.000692295	0.000244133
ASAP3	1	23762289:23762521	0.00774877	0.00396514	0.00378363	0.00246721
BEX3	X	102632390:102632437	0.766992	0.752935	0.014057	0.0346031
BNIP3	10	133782073:133782823	0.965199	0.981057	0.015858	0.00192122
BRD1	22	50181142:50181535	0.643168	0.724048	0.0808798	2.4e-09
CAPN2	1	223957538:223957542	0.999764	0.999927	0.000163364	0.0109618
CD44	11	35222628:35223214	0.00165436	0.000595828	0.00105853	0.0137783
CDK10	16	89759805:89760580	0.0296895	0.0110819	0.0186076	4.17e-08
CELF1	11	47490443:47493654	0.856928	0.88281	0.025882	0.00564156
CFAP410	21	45753145:45755687	0.105452	0.0569396	0.0485121	1.35e-08
CLCC1	1	109472826:109480040	0.0326856	0.0204367	0.0122489	0.000269318
CNTROB	17	7839555:7839683	0.951387	0.964977	0.0135897	0.000357172
CNTROB	17	7850684:7850888	0.995511	0.998227	0.00271577	0.000560961
COL18A1	21	46926489:46927474	0.998161	0.999367	0.0012062	1.12e-06
COMT	22	19949755:19950049	0.966623	0.977653	0.0110303	5.67e-05
COMT	22	19950049:19950080	0.045536	0.0244804	0.0210556	3.04e-07
CPSF7	11	61187566:61188045	0.0362298	0.0178209	0.018409	0
CSNK1E	22	38690540:38691453	0.627049	0.773459	0.14641	1.29e-21
CSNK1E	22	38692692:38693161	0.64865	0.571781	0.0768693	1.19e-06
CXXC1	18	47812298:47812627	0.00436571	0.00989478	0.00552907	0.00142084
CXXC1	18	47813228:47813878	0.961031	0.922501	0.0385301	1.08e-11
DENND11	7	141356414:141362651	0.176315	0.113627	0.0626881	1.6e-05
DHPS	19	12786892:12786956	0.0203504	0.0148596	0.00549083	2.54e-05
DHPS	19	12786892:12786956	0.13599	0.113412	0.0225773	0.00167571
DHPS	19	12786892:12788025	0.0212889	0.00864773	0.0126412	0
DHPS	19	12786919:12788025	0.0177621	0.00855069	0.00921138	0
DHPS	19	12786956:12788210	0.0136024	0.00420834	0.00939402	0
DLG1	3	196802741:196803553	0.674076	0.713574	0.0394973	0.0302721
DLG1	3	196803553:196803556	0.326795	0.30469	0.0221053	0.0450514
DMWD	19	46287548:46287973	0.48394	0.458114	0.0258255	0.0111001
EIF3G	19	10229799:10229847	0.000829766	0.000268446	0.00056132	0.0019689
EXOSC10	1	11142851:11142935	0.00742521	0.00333821	0.004087	0.0150801
FAM76B	11	95512121:95512299	0.831563	0.788838	0.0427246	0.000520796
FNBP1	9	132686218:132686305	0.167117	0.138836	0.0282812	0.0189911
FNBP1	9	132686275:132686305	0.372173	0.322693	0.0494802	0.000268107
FTH1	11	61732987:61733049	0.00258665	0.00176981	0.000816837	2.06e-11
GAS2L1	22	29707451:29708131	0.0812035	0.0705261	0.0106774	0.0367396
GLTP	12	110289048:110290542	0.0494026	0.0199995	0.0294031	0.00130187
GLTP	12	110289151:110290542	0.0300662	0.0161035	0.0139627	0.00378717
GNPTAB	12	102141019:102142969	0.00354274	0.00169622	0.00184652	0.0134085
GNPTAB	12	102151088:102151435	0.00398777	0.00100448	0.00298328	2.3e-08
GPX1	3	49395180:49395199	0.999391	0.999567	0.000175292	0.000761782
HIP1R	12	123339290:123339451	0.998707	0.999558	0.000850466	0.00361882
HLA-DMB	6	32902764:32903154	0.175498	0.125079	0.0504192	8.76e-07
HMGB1	13	31035670:31035825	0.0102923	0.00649676	0.0037955	4.87e-06
HSBP1L1	18	77728088:77728094	0.0747861	0.0476113	0.0271748	3e-11
IDH3B	20	2640439:2640822	0.0223831	0.00453148	0.0178516	0
IDH3B	20	2641011:2641475	0.00190978	0.000660598	0.00124918	3e-07
ING4	12	6761581:6761584	0.00827103	0.0055477	0.00272332	0.00751334
IRF6	1	209964232:209964367	0.014909	0.0202146	0.00530566	0.0264757
LAMP1	13	113975871:113976596	0.000385766	8.76e-05	0.000298166	3.87e-06
LGALS1	22	38074382:38074489	0.995289	0.997243	0.00195373	2.48e-10
LOX	5	121402444:121402836	0.00148757	0.00037095	0.00111662	5.32e-05
LRP3	19	33695543:33696151	0.0101571	0.00445228	0.00570485	0.000319796
LRP3	19	33697461:33697506	0.902699	0.889807	0.0128919	0.000977913
M6PR	12	9093465:9094536	0.00559854	0.00904584	0.0034473	0.0189805
MFF	2	228215651:228217229	0.986869	0.990734	0.00386435	0.0330199
MMADHC	2	150438785:150438808	0.998924	0.999472	0.000547773	0.0211392
MTMR1	X	149931037:149932984	0.0506324	0.0395923	0.0110401	0.00181536
MYH9	22	36701148:36701799	0.998642	0.999669	0.0010276	2.98e-11
NCKAP1	2	183868047:183868053	0.00474796	0.0296139	0.0248659	0.00947152
NDUFB5	3	179332739:179332758	0.991014	0.993846	0.00283191	0.000195209
NOTCH3	19	15296490:15297599	0.99404	0.989123	0.00491696	0.00263539
NSFL1C	20	1426475:1426794	0.994035	0.997433	0.00339803	1.34e-13
OFD1	X	13781834:13781863	0.997486	0.994493	0.00299388	0.00532633
OPA1	3	193365858:193366583	0.00683235	0.00460852	0.00222383	0.0396868
ORMDL1	2	190647328:190648128	0.957445	0.980685	0.0232405	2.11e-06
PCTP	17	53852671:53853395	0.944403	0.963974	0.0195705	9.24e-07
PDCD2	6	170892711:170892835	0.0485652	0.0901214	0.0415562	1.54e-17
PDK3	X	24523325:24523373	0.00426461	0.00472248	0.000457869	0.00410638
PILRB	7	99947339:99947421	0.241045	0.41924	0.178195	6.01e-35
PILRB	7	99954198:99954372	0.990065	0.996998	0.00693293	8.25e-08
PILRB	7	99956882:99956959	0.00171209	0.000401244	0.00131085	0.00126543
PMM1	22	41973378:41973444	0.00734812	0.00451398	0.00283414	4.05e-05
POFUT2	21	46685550:46686142	0.912799	0.859051	0.0537486	1.45e-09
POFUT2	21	46685550:46687628	0.010134	0.00443986	0.00569416	0.000169713
POFUT2	21	46697057:46697688	0.977116	0.943573	0.0335432	9.04e-12
PON2	7	95041055:95041091	0.179966	0.202277	0.0223111	7.65e-07
PPP4R1	18	9593872:9594232	0.971762	0.967642	0.00412024	0.00696531
RAF1	3	12627280:12627298	0.00174821	0.000735183	0.00101303	8.69e-05
RBM48	7	92165747:92166164	0.912358	0.966907	0.0545491	4.52e-12
RELA	11	65422471:65423066	0.998194	0.998756	0.000561558	3.45e-05
RELA	11	65425970:65426293	0.00100423	0.000330084	0.000674147	0.000228046
REXO1	19	1817328:1817457	0.951995	0.961013	0.00901823	0.00140581
RNF216	7	5778983:5779256	0.952572	0.984279	0.0317071	3.74e-09
RNF216	7	5781275:5781446	0.639372	0.671164	0.0317925	0.00612986
RNMT	18	13759940:13762037	0.0883097	0.114417	0.0261073	0.00375558
RPL18	19	49119162:49119203	0.90702	0.961626	0.0546056	1.95e-05
RPL18	19	49119459:49120081	0.0021684	0.000809631	0.00135877	1.46e-12
RPL18	19	49120680:49121134	0.999829	0.999929	9.9937e-05	1e-09
RPL35	9	127620340:127620346	0.0123035	0.0076385	0.00466499	0.046275
RPLP0	12	120636434:120636542	0.0104016	0.00942426	0.000977301	0.00924969
RPLP0	12	120638634:120638694	0.925282	0.939819	0.0145371	3.13e-19
RPS24	10	79799958:79799961	0.985081	0.99377	0.00868889	2.75e-29
RPS28	19	8386525:8386539	0.999915	0.999979	6.4165e-05	0.00013852
SELENOO	22	50646916:50646964	0.907741	0.94437	0.0366289	9.02e-06
SRSF10	1	24294213:24294446	0.10418	0.0708804	0.0332992	7.44e-10
SRSF11	1	70716290:70716293	0.354319	0.332147	0.0221714	4.8e-09
STAT2	12	56750362:56750406	0.998441	0.999029	0.000588636	0.0413396
STK17A	7	43663170:43663360	0.0239975	0.0174017	0.00659582	0.0205059
STOML1	15	74281143:74281598	0.297143	0.160979	0.136164	0
TAPBPL	12	6562232:6562612	0.00530787	0.00362301	0.00168487	0.000230087
TFB1M	6	155581534:155581604	0.995094	0.998393	0.00329923	0.00626576
THOC2	X	122735189:122737599	0.624121	0.568846	0.055275	1.97e-05
TMEM126B	11	85340175:85342188	0.84046	0.903387	0.0629272	7.85e-15
TOM1	22	35729167:35729396	0.987313	0.99513	0.00781705	4.36e-15
TRAPPC10	21	45507579:45507702	0.0424168	0.0619121	0.0194952	2.82e-05
UBXN1	11	62444111:62444477	0.00709661	0.0040219	0.00307471	2.59e-07
UBXN1	11	62445031:62445106	0.00765367	0.00514834	0.00250533	0.00400066
UBXN1	11	62445035:62445106	0.016092	0.0128122	0.00327982	0.00423339
WDR33	2	128467105:128467156	0.00201102	0.000505699	0.00150532	0.000582603
WNK1	12	989886:990857	0.659973	0.584807	0.075166	4.16e-09
ZMYM4	1	35862652:35862977	0.992881	0.986102	0.00677918	0.00110208
ZNF195	11	3381795:3383119	0.599331	0.701518	0.102187	1.09e-11
ZNF326	1	90472903:90473170	0.151184	0.171659	0.0204757	0.0433416
ZNF384	12	6787626:6787876	0.265925	0.195499	0.0704259	2.95e-14
ZNF512	2	27842516:27844019	0.959375	0.971172	0.0117973	0.00267964
ZNF76	6	35258029:35258042	0.978719	0.97059	0.00812957	0.00280628
ZNF76	6	35258623:35259054	0.988353	0.976949	0.011404	0.000508439
ZNF76	6	35261527:35262232	0.316769	0.249377	0.0673914	2.95e-14
ZXDC	3	126158570:126160789	0.0459616	0.0157569	0.0302047	3.01e-13
ZXDC	3	126160789:126178580	0.00156538	0.0107059	0.00914055	1.48e-05

[truncated: 6 more sheets: s.table11, s.table12, s.table13, s.table14, s.table15, s.table16]
